# Supplementary material for: Improving the Prognostic Ability through Better Use of Standard Clinical Data - The Nottingham Prognostic Index as an Example
Source: PLoS One. 2016 Mar 3;11(3):e0149977. doi: 10.1371/journal.pone.0149977 (PMC4777365; doi:10.1371/journal.pone.0149977)
Supplement: S1 Dataset — (XLSX) [file pone.0149977.s001.xlsx]

## Sheet: Data
patid	survtime	status	meno_orig	size_orig	nodes_orig	grade_orig	lvi	vi	age	receptor_orig	adjuvant_orig	hist	op	adjuvant_imp	meno_imp	size_imp	nodes_imp	grade_imp	receptor_imp	NPI
1	7.08333	0	1	17	3	3	0	0	60.23	1	1	1	1	1	1	17	3	3	1	5.34
2	5.25	0	1	13	6	3	1	0	57.4867		1	1	0	1	1	13	6	3	1	6.26
3	14.5	0	1	5	0		0	0	65.4456	1	1	1	0	1	1	5	0	3	1	4.1
4	2.75	1	0	100			1	0	46.0862	0	3	1	0	3	0	100	3	3	0	7
5	2.33333	0	1	25	10	1	0	0	57.0513	1	3	1	1	3	1	25	10	1	1	4.5
6	12	0	1	15	0	2	0	0	69.2594	1	2	1	1	2	1	15	0	2	1	3.3
7	3	0	1	30	0	3	0	0	56.2327	0	1	1	0	1	1	30	0	3	0	4.6
8	2.91667	0		20	0	2	0	0	51.3073	1	2	1	1	2	1	20	0	2	1	3.4
9	3.41667	1	1	55	5	2	0	1	58.7515	1	2	1	0	2	1	55	5	2	1	6.1
10	19	0	1	30	2	3	1	0	64.4819	0	2	1	0	2	1	30	2	3	0	5.6
11	1.66667	0	0	14	7	2	0	0	44.7666	1	2	1	1	2	0	14	7	2	1	5.28
12	7	1	1	22	0	1	1	0	70.204	1	2	1	0	2	1	22	0	1	1	2.44
13	3	0	0	9	0	3	0	0	32.8104	0	2	1	1	2	0	9	0	3	0	4.18
14	11	0	1	11	0	2	0	0	71.3046	1	3	1	1	3	1	11	0	2	1	3.22
15	4.66667	1	1	35	8		0	0	61.8234	1	3	2	0	3	1	35	8	3	1	6.7
16	6.08333	0	0	15	0	2	0	0	30.4531	1	2	1	1	2	0	15	0	2	1	3.3
17	10.5833	0	1	32	0	2	0	0	70.2122	1	3	1	0	3	1	32	0	2	1	3.64
18	15.9167	0	0	50	1	3	0	0	42.3901	0	3	1	0	3	0	50	1	3	0	6
19	5.83333	0	1	25	0	2	0	0	57.2567	1	3	1	0	3	1	25	0	2	1	3.5
20	11.3333	0	1	7	0	1	0	0	70.3025	1	1	1	1	1	1	7	0	1	1	2.14
21	11.0833	0	1	26	0	3	1	1	67.3128	1	2	1	0	2	1	26	0	3	1	4.52
22	0.333333	0	1	40	47	3	1	0	57.87	0	2	1	0	2	1	40	47	3	0	6.8
23	7.25	0	1	25	1		0	0	51.3648	0	3	1	0	3	1	25	1	2	0	4.5
24	6.08333	0	1	27	1	2	1	0	68.3723	1	3	1	0	3	1	27	1	2	1	4.54
25	2	0	1	13	0	2	0	0	70.4285	1	4	1	1	4	1	13	0	2	1	3.26
26	17.6667	0	1	12	0	2	0	0	46.037		1	2	0	1	1	12	0	2	1	3.24
27	3	0	1	27	0	3	0	1	62.8145	1	2	1	1	2	1	27	0	3	1	4.54
28	3.75	0	0	30	0	1	0	0	46.4093	1	4	1	1	4	0	30	0	1	1	2.6
29	10.1667	0	1	22	0	2	0	0	68.4408	1	1	1	0	1	1	22	0	2	1	3.44
30	0.0833333	0	1	57	2	3	1	1	76.1917		1	1	0	1	1	57	2	3	0	6.14
31	1.33333	1	0	35	8	3	1	0	35.0308	0	2	1	0	2	0	35	8	3	0	6.7
32	10.4167	0	1	14	0	2	0	0	73.5688	1	3	1	1	3	1	14	0	2	1	3.28
33	0.5	0	1	20	0	3	0	1	75.0719		1	2	0	1	1	20	0	3	0	4.4
34	9.5	0	0	32	0		0	0	51.833	0	2	3	0	2	0	32	0	3	0	4.64
35	2.58333	0	1	10	0	2	0	0	61.6208		3	1	1	3	1	10	0	2	0	3.2
36	5.41667	0	1	12	0	2	0	0	58.0041	1	1	1	0	1	1	12	0	2	1	3.24
37	11.6667	0	0	25	1	2	1	0	42.7077		2	1	0	2	0	25	1	2	1	4.5
38	7.5	0	0	11	0		1	0	49.6619		2	1	1	2	0	11	0	3	0	4.22
39	8.75	0	1	24	0	3	0	0	63.7317		2	1	0	2	1	24	0	3	1	4.48
40	13.3333	0	1	18	0	3	0	0	63.9179		1	1	0	1	1	18	0	3	1	4.36
41	16.1667	0	1	5	0	2	0	0	59.6277		2	1	1	2	1	5	0	2	1	3.1
42	1.33333	1	1	21	7	3	1	0	63.4031	1	2	1	0	2	1	21	7	3	1	6.42
43	8.75	0	1	15	3	1	0	0	67.5236	1	4	1	1	4	1	15	3	1	1	3.3
44	10.25	0	1	23	14	3	1	0	48.5613	0	3	1	0	3	1	23	14	3	0	6.46
45	5.33333	0	1	25	0		0	0	70.3518	1	2	1	0	2	1	25	0	3	1	4.5
46	4.83333	0	1	1	0		0	0	65.2923	1	3	1	0	3	1	1	0	2	1	3.02
47	4.91667	0	0	30	0	3	0	0	40.4901		1	1	0	1	0	30	0	3	0	4.6
48	10.25	0	1	8	0	1	0	0	52.9747		1	1	0	1	1	8	0	1	0	2.16
49	6.83333	0	0	22	8	2	0	0	43.6249	1	4	1	1	4	0	22	8	2	1	5.44
50	11.4167	0	1	20	0	1	0	0	55.5044	1	3	1	0	3	1	20	0	1	1	2.4
51	2.25	1	1	13	0		0	0	64.8706	1	1	2	1	1	1	13	0	3	1	4.26
52	5.5	0	1	15	0		0	0	74.653	0	2	1	0	2	1	15	0	2	0	3.3
53	10.4167	0	0	31	1	3	1	0	45.4401	1	3	1	0	3	0	31	1	3	1	5.62
54	7.5	0	1	24	2	2	0	0	75.5619		4	1	0	4	1	24	2	2	1	4.48
55	6.75	0	0	40	0	2	0	0	53.4073	1	2	2	0	2	0	40	0	2	1	3.8
56	4.75	1	1	25	0	3	0	0	67.8741		1	1	0	1	1	25	0	3	0	4.5
57	1.83333	0	1	15	5	2	1	0	60.052	1	4	1	0	4	1	15	5	2	1	5.3
58	7.75	1	1	10	0	2	0	0	50.8802		2	1	0	2	1	10	0	2	1	3.2
59	10.5833	0	1	7	0	1	0	0	54.883	1	4	3	1	4	1	7	0	1	1	2.14
60	7.08333	0	1	10	0	3	1	0	57.3388	1	2	1	0	2	1	10	0	3	1	4.2
61	3.08333	0	1	13	0	3	0	0	56.4271	1	1	1	1	1	1	13	0	3	1	4.26
62	1.16667	0	1	25	3		0	0	75.1622	0	2	1	0	2	1	25	3	3	0	5.5
63	1.58333	0	1	8	1	3	0	0	62.8775		3	1	0	3	1	8	1	3	1	5.16
64	5.25	0	0	13	1	2	0	0	35.1896	0	4	1	1	4	0	13	1	2	0	4.26
65	8.58333	0	1	10	0		0	0	66.7789	0	2	1	0	2	1	10	0	2	0	3.2
66	5.08333	0	1	40	0	3	0	0	65.1143	0	1	1	0	1	1	40	0	3	0	4.8
67	4.66667	0	1	17	0	2	1	1	79.2005		1	1	0	1	1	17	0	2	1	3.34
68	6.66667	0	0	20	0	3	1	0	45.8152	1	1	1	0	1	0	20	0	3	1	4.4
69	5.16667	0	0	62	0	3	0	0	32.616	0	1	1	0	1	0	62	0	3	0	5.24
70	8.25	0	0	15	0		0	0	50.0233		1	1	0	1	0	15	0	2	1	3.3
71	6.66667	0	0	25	0	3	0	0	45.1526	1	1	1	0	1	0	25	0	3	1	4.5
72	2.16667	1	1	7	0	3	1	0	54.3874	0	2	1	0	2	1	7	0	3	0	4.14
73	8.25	0	0		0		0	0	45.6372		1	1	0	1	0	15	0	3	1	4.3
74	1	0	0	7	0	1	0	0	44.8378	1	4	1	1	4	0	7	0	1	1	2.14
75	3.41667	0	1	23	1	1	0	0	76.8542	1	3	1	0	3	1	23	1	1	1	3.46
76	5.75	0	0	25	4	3	0	0	38.6502	0	2	1	0	2	0	25	4	3	0	6.5
77	6.16667	1	0	13	1	2	0	0	37.076	1	3	1	1	3	0	13	1	2	1	4.26
78	6.83333	0	1		1	2	0	0	63.7235		2	1	0	2	1	10	1	2	1	4.2
79	4.5	1	0	15		3	1	1	39.54		1	1	0	1	0	15	9	3	0	6.3
80	0.833333	1	1	27	37	3	1	0	69.0185	0	3	1	0	3	1	27	37	3	0	6.54
81	6.58333	0	0	22	2		0	0	45.2813	1	4	1	1	4	0	22	2	1	1	3.44
82	9	0	1	14	0	2	0	0	62.1246	1	4	1	1	4	1	14	0	2	1	3.28
83	2	1	1	25	0	2	0	0	77.6564	1	4	1	0	4	1	25	0	2	1	3.5
84	6.91667	0	0	32	0	3	0	0	42.3655	0	1	1	0	1	0	32	0	3	0	4.64
85	11.3333	0	1		0	2	0	0	64.063	1	1	3	0	1	1	25	0	2	1	3.5
86	7.5	0	1	10	0	2	0	0	52.627	0	2	1	1	2	1	10	0	2	0	3.2
87	6.75	0	1	28	1	3	0	0	70.7379		3	1	0	3	1	28	1	3	1	5.56
88	1.25	0	1	25	2	2	0	0	49.065	1	4	1	1	4	1	25	2	2	1	4.5
89	11.0833	0	1	9	0	2	0	0	54.1246	1	4	1	1	4	1	9	0	2	1	3.18
90	7.16667	0	1	15	2	1	0	0	64.4873	1	4	1	1	4	1	15	2	1	1	3.3
91	10.0833	0	1	15	1	2	0	0	50.9432	0	4	1	1	4	1	15	1	2	0	4.3
92	5	0	1	12	0	3	0	0	69.8152	0	4	1	1	4	1	12	0	3	0	4.24
93	2.91667	1	1	15	0	3	0	0	76.5558		1	1	0	1	1	15	0	3	0	4.3
94	14	0	0	19	0	3	0	0	40.846		2	1	1	2	0	19	0	3	0	4.38
95	3.08333	0	1	36	0	3	1	1	54.2861	1	3	1	0	3	1	36	0	3	1	4.72
96	3.5	0	1	5	1	3	0	0	63.896		3	1	0	3	1	5	1	3	1	5.1
97	5	0	1	8	0		1	0	75.8686		1	2	0	1	1	8	0	3	0	4.16
98	1.16667	1	1	20	0	1	1	0	52.2491	0	1	1	0	1	1	20	0	1	0	2.4
99	0.416667	0	0	18	0	2	0	0	44.3477	1	2	1	1	2	0	18	0	2	1	3.36
100	1	1	1	35	2	3	1	0	61.0021	1	2	1	0	2	1	35	2	3	1	5.7
101	15.6667	0	1	12	0	1	0	0	52.5777	1	4	1	1	4	1	12	0	1	1	2.24
102	8.66667	0	1	5	0	2	0	0	71.4524	0	1	1	0	1	1	5	0	2	0	3.1
103	4	0	1	9	0	2	0	0	67.3046		1	2	0	1	1	9	0	2	1	3.18
104	10.3333	0	1	14	0	2	0	0	66.0205	1	1	1	0	1	1	14	0	2	1	3.28
105	7.91667	0	0	20	0		0	0	37.9274		2	3	0	2	0	20	0	3	0	4.4
106	1.41667	0	1	30	0	3	0	0	77.7358	0	1	1	0	1	1	30	0	3	0	4.6
107	2.08333	0	1	32	1	3	0	0	49.0623	0	3	1	0	3	1	32	1	3	0	5.64
108	4.91667	0	0	17	0	2	0	0	48.9637	1	2	1	1	2	0	17	0	2	1	3.34
109	6.16667	0	1	11	7	2	0	0	51.1978		4	1	1	4	1	11	7	2	1	5.22
110	8.41667	0	1	10	0	1	0	0	54.6338	0	1	2	1	1	1	10	0	1	0	2.2
111	0.75	0	0	35	1	2	0	0	42.5818	1	3	1	0	3	0	35	1	2	1	4.7
112	10.1667	0	1	16	0	1	0	0	55.7645	1	4	1	1	4	1	16	0	1	1	2.32
113	10	0	1	7	0	1	0	0	63.165	1	1	1	1	1	1	7	0	1	1	2.14
114	2	0	1	27	4	2	0	0	59.9781	1	4	1	1	4	1	27	4	2	1	5.54
115	17.25	0	1	12	0		0	0	60.2929		2	1	1	2	1	12	0	1	1	2.24
116	14	0	1	30	1	2	0	0	52.9418	0	3	1	0	3	1	30	1	2	0	4.6
117	6.16667	0	0	22	0	2	0	0	49.7303	1	1	1	0	1	0	22	0	2	1	3.44
118	2.83333	0	0	35	1		1	0	40.8843	1	3	2	0	3	0	35	1	1	1	3.7
119	13.0833	0	1	10	0	1	0	0	60.7036	1	1	1	0	1	1	10	0	1	1	2.2
120	6.16667	0	1	6	0		0	0	64.5667	0	2	3	1	2	1	6	0	2	0	3.12
121	2.66667	0	1	21	4	2	0	0	54.9322	1	3	2	0	3	1	21	4	2	1	5.42
122	4.75	0	1	40	0	3	1	0	61.5661		1	1	0	1	1	40	0	3	0	4.8
123	7	0	1	30	12	2	0	0	62.1629	1	3	1	0	3	1	30	12	2	1	5.6
124	1.41667	0	1		12	3	0	1	63.0007	0	3	1	0	3	1	7	12	3	0	6.14
125	9	0	1	35	0	3	1	1	72.167	1	4	1	0	4	1	35	0	3	1	4.7
126	9.75	0	0	15	0	2	0	0	42.2259		2	1	1	2	0	15	0	2	0	3.3
127	5	0	1	22	0	2	1	0	59.0801	1	2	1	1	2	1	22	0	2	1	3.44
128	8.33333	0	0	14	0	3	0	0	44.5996	0	2	1	0	2	0	14	0	3	0	4.28
129	3.66667	0	1	60	4	3	1	0	55.8056	0	3	1	0	3	1	60	4	3	0	7.2
130	4.5	0	1		0		0	0	60.8925	1	1	1	0	1	1	17	0	3	1	4.34
131	0.166667	0	1	14	0	1	0	0	67.6468		1	3	0	1	1	14	0	1	1	2.28
132	8.41667	0	1	25	3	1	0	0	64.4682	1	4	1	1	4	1	25	3	1	1	3.5
133	5.58333	0	1	9	2	1	0	0	64.7036	1	4	1	1	4	1	9	2	1	1	3.18
134	1.16667	1	0	30	2	3	1	0	37.2539		2	1	1	2	0	30	2	3	0	5.6
135	2.25	1	1	145	3	3	1	1	57.1225	1	3	1	0	3	1	145	3	3	1	7.9
136	6.83333	0	0		0	2	1	0	41.6674	1	2	1	0	2	0	10	0	2	1	3.2
137	9.41667	0	1	18	0		0	0	61.7029	0	4	2	1	4	1	18	0	3	0	4.36
138	2.41667	0	1	15	0	2	0	0	57.8754	0	2	1	0	2	1	15	0	2	0	3.3
139	9.25	0	1	20	1	3	0	0	72.4435		2	2	0	2	1	20	1	3	1	5.4
140	11	0	1	20	0	1	0	0	59.2225	1	4	1	1	4	1	20	0	1	1	2.4
141	2.41667	0	1	24	1	2	0	0	66.8501	1	3	1	0	3	1	24	1	2	1	4.48
142	2	1	1	35	0	3	1	0	42.1027		2	1	0	2	1	35	0	3	0	4.7
143	1.25	0	1	40	0	2	1	0	49.0404		1	1	0	1	1	40	0	2	1	3.8
144	3.83333	0	1	19	0	2	0	0	65.3552	1	1	1	0	1	1	19	0	2	1	3.38
145	10.5833	0	1	7	0	1	0	0	60.7858	1	3	1	0	3	1	7	0	1	1	2.14
146	1	0	0	24	2	2	1	0	38.3765	1	4	1	1	4	0	24	2	2	1	4.48
147	10.5	0	1	12	0	2	0	0	62.0178	1	2	1	1	2	1	12	0	2	1	3.24
148	10.5833	0	1	8	1	2	0	0	59.2142	1	4	1	1	4	1	8	1	2	1	4.16
149	4.08333	0	1	22	1	2	0	0	63.4579	1	3	1	0	3	1	22	1	2	1	4.44
150	6.91667	0	1	18	0	3	1	0	65.8426		1	1	0	1	1	18	0	3	1	4.36
151	0.916667	0	1	27	4	3	0	0	61.3388		3	1	0	3	1	27	4	3	1	6.54
152	11	0	1	11	0	2	0	0	59.3347	1	4	1	1	4	1	11	0	2	1	3.22
153	7.83333	0	1	12	0		0	0	50.5763	1	1	1	0	1	1	12	0	1	1	2.24
154	10.6667	0	1	13	1	1	0	0	62.4832	1	4	1	1	4	1	13	1	1	1	3.26
155	3.25	1	0	35	4	2	0	0	45.8261		2	1	0	2	0	35	4	2	0	5.7
156	6.08333	1	1	45	1	2	1	0	57.6427	0	2	1	0	2	1	45	1	2	0	4.9
157	2.5	0	0	15	0	1	0	0	43.165	1	2	1	1	2	0	15	0	1	1	2.3
158	3.25	0	0	13	0	2	0	0	43.7782	1	3	1	0	3	0	13	0	2	1	3.26
159	0.5	0	0	37	2	2	0	1	36.7502		3	1	0	3	0	37	2	2	1	4.74
160	7.91667	0	0	21	0	2	0	0	44.6927	1	4	1	1	4	0	21	0	2	1	3.42
161	6.08333	0	1	17	0	1	0	0	64.293	1	3	1	0	3	1	17	0	1	1	2.34
162	3.33333	0	0	20	1	2	0	0	34.3244	0	4	1	1	4	0	20	1	2	0	4.4
163	5	0	0	4	0	1	0	0	50.7789	0	1	1	1	1	0	4	0	1	0	2.08
164	3.25	1	1		0		0	0	51.0992	0	2	1	0	2	1	30	0	3	0	4.6
165	5.83333	0	1		0		0	0	74.6749	1	3	3	1	3	1	50	0	2	1	4
166	3	0	1	11	0	2	0	0	48.0575	1	3	2	1	3	1	11	0	2	1	3.22
167	3.41667	0	1		10	2	0	0	76.8214		2	1	0	2	1	24	10	2	1	5.48
168	3	0	1	27	3	2	0	0	70.5599	1	4	1	1	4	1	27	3	2	1	4.54
169	7	0	0	15	0	3	0	0	47.9918	1	1	1	0	1	0	15	0	3	1	4.3
170	6.83333	0	1	10	0	2	0	0	58.4093	0	2	1	1	2	1	10	0	2	0	3.2
171	7.08333	0	1	15	0	2	0	0	67.833	1	2	1	1	2	1	15	0	2	1	3.3
172	6	0	1	19	0	3	0	0	47.2033		2	1	1	2	1	19	0	3	1	4.38
173	0.75	1	0	18	2	3	1	0	41.0267	0	2	1	1	2	0	18	2	3	0	5.36
174	8.91667	0	0	22	0	3	1	0	50.141	1	2	1	0	2	0	22	0	3	1	4.44
175	5.41667	0	1	10	0	3	0	0	62.2697	0	3	1	0	3	1	10	0	3	0	4.2
176	7.66667	0	1	25	0	3	0	1	48.8624		1	1	0	1	1	25	0	3	1	4.5
177	15.1667	0	0	15	0		0	0	49.6372		1	1	0	1	0	15	0	1	1	2.3
178	5.5	1	0	30	0	1	1	1	50.3135		2	1	0	2	0	30	0	1	1	2.6
179	11.0833	0	1	17	0	2	1	0	57.8398		2	1	1	2	1	17	0	2	1	3.34
180	14.9167	0	1	18	0	2	0	0	58.0534		2	2	1	2	1	18	0	2	1	3.36
181	9.33333	0	0	15	1	1	0	0	54.8118	0	2	1	1	2	0	15	1	1	0	3.3
182	7.75	0	0				1	0	43.0527	1	4	1	0	4	0	23	1	2	1	4.46
183	4.75	0	1	25	3	2	0	0	68.2793	1	3	1	0	3	1	25	3	2	1	4.5
184	1.66667	0	1	20	27	2	0	0	53.347	1	3	1	0	3	1	20	27	2	1	5.4
185	2	0	1	10	0	2	0	0	71.0527		1	1	0	1	1	10	0	2	1	3.2
186	7.33333	1	1			3	0	0	54.3409		2	1	0	2	1	40	11	3	1	6.8
187	2.41667	0	1	21	2		0	0	65.024	1	3	2	0	3	1	21	2	2	1	4.42
188	6.5	0	1	25	4	2	0	0	57.4319	1	3	1	0	3	1	25	4	2	1	5.5
189	15.0833	0	0	12	0	2	1	0	43.499	1	2	1	0	2	0	12	0	2	1	3.24
190	7.75	0	1	35	0	2	0	0	61.9521	1	3	2	0	3	1	35	0	2	1	3.7
191	3.83333	0	1	12	1	1	0	0	78.7844		2	1	0	2	1	12	1	1	0	3.24
192	9.75	0	1	24	2	3	0	0	75.5619		3	1	0	3	1	24	2	3	1	5.48
193	20.75	0	0	15	0	3	0	0	31.8522	1	1	1	0	1	0	15	0	3	1	4.3
194	7.5	0	1	11	0		0	0	66.3518	1	2	2	1	2	1	11	0	2	1	3.22
195	14.5833	0	1	12	0	2	0	0	64.6516		2	1	0	2	1	12	0	2	0	3.24
196	4.5	0	1	19	0	1	0	0	68.553		1	3	1	1	1	19	0	1	0	2.38
197	3.08333	0	1	29	0		1	0	70.3436	0	2	3	1	2	1	29	0	3	0	4.58
198	13.75	0	0	18	0	2	1	0	49.5332	1	2	1	1	2	0	18	0	2	1	3.36
199	4.41667	1	1	22	7	2	1	0	76.4298		2	1	0	2	1	22	7	2	0	5.44
200	2.83333	1	1	12		3	1	0	78.5544		1	1	0	1	1	12	0	3	1	4.24
201	9	0	1	20	0		0	0	66.0096	0	3	3	0	3	1	20	0	2	0	3.4
202	5.66667	1	1	18	0		0	0	56.7556		2	1	0	2	1	18	0	3	1	4.36
203	0.25	0	0	34	1	3	0	0	41.1663	1	3	1	0	3	0	34	1	3	1	5.68
204	11.5833	0	1	15	0	2	0	0	60.0383	0	1	1	0	1	1	15	0	2	0	3.3
205	7.58333	1	1	18	0	2	0	0	64.3094	1	4	1	1	4	1	18	0	2	1	3.36
206	6.41667	0	1	22	0	3	0	0	56.0493	1	1	1	0	1	1	22	0	3	1	4.44
207	9.41667	1	1	12	0	3	1	0	55.8795		2	1	1	2	1	12	0	3	0	4.24
208	8.66667	0	1	6	0	1	0	0	55.3812		1	1	1	1	1	6	0	1	1	2.12
209	6.41667	0	1	14	0		0	0	65.3005		2	2	1	2	1	14	0	2	1	3.28
210	1.66667	0	1	25	0	3	1	0	54.6831	0	2	1	0	2	1	25	0	3	0	4.5
211	3.66667	1	1	6	0	2	0	0	74.2861	1	4	1	1	4	1	6	0	2	1	3.12
212	5.25	1	1		1		0	0	73.0349		2	1	0	2	1	12	1	3	0	5.24
213	4.5	0	1	20	0	3	1	0	50.2806		2	1	0	2	1	20	0	3	1	4.4
214	4.66667	0	1	35	3	3	0	0	55.4689	1	4	1	1	4	1	35	3	3	1	5.7
215	4.16667	0	1	30	13	3	0	0	74.078	1	3	1	0	3	1	30	13	3	1	6.6
216	4.75	0	1	16	0	2	0	0	68.1752		1	1	0	1	1	16	0	2	1	3.32
217	11.25	0	1	17	0	1	0	0	65.9055	1	1	1	0	1	1	17	0	1	1	2.34
218	2.08333	0	1	7	0	2	0	0	79.4661	1	2	3	1	2	1	7	0	2	1	3.14
219	8.58333	0	1	30			0	0	57.8782	1	2	1	0	2	1	30	1	2	1	4.6
220	2.83333	0	0	20	14	2	0	0	50.8501		3	1	1	3	0	20	14	2	0	5.4
221	11.3333	0	0	22	2	3	1	0	53.5086	1	2	1	0	2	0	22	2	3	1	5.44
222	5.83333	0	1	50	4	3	1	0	76.5613	0	2	1	0	2	1	50	4	3	0	7
223	5.66667	0	1	18	1	3	1	0	57.9192	1	2	2	0	2	1	18	1	3	1	5.36
224	6.5	0	0	8	5	1	0	0	51.2526	1	3	1	1	3	0	8	5	1	1	4.16
225	6.08333	0	0	10	1	2	0	0	51.7481			1	1	3	0	10	1	2	1	4.2
226	10.8333	0	0	17	0	2	0	0	37.9274	1	4	1	1	4	0	17	0	2	1	3.34
227	4.25	0	1	12	4	1	0	0	71.0418	0	2	1	1	2	1	12	4	1	0	4.24
228	1.41667	0	1	7		2	0	0	77.3142	0	2	1	1	2	1	7	6	2	0	5.14
229	5.75	0	1	18	0	2	0	0	53.8207		1	2	0	1	1	18	0	2	1	3.36
230	6.25	0	1	25	0	2	1	0	44.1095	0	2	1	0	2	1	25	0	2	0	3.5
231	1.08333	1	0	17	0	2	0	0	47.1458	0		1	1	4	0	17	0	2	0	3.34
232	1	1	0	20	4	2	0	0	42.6229	1	1	2	0	1	0	20	4	2	1	5.4
233	6	1	1	45	2	2	1	0	50.0315	0	3	1	0	3	1	45	2	2	0	4.9
234	6.08333	0			1	3	0	0	51.2854	0	3	1	0	3	1	10	1	3	0	5.2
235	12.6667	0	1	11	0	2	0	0	60.2793	1	3	1	1	3	1	11	0	2	1	3.22
236	1.83333	0	1	32	4	3	1	0	65.3662	1	2	2	0	2	1	32	4	3	1	6.64
237	1.41667	0	0		0		0	0	21.5661	0	1	1	0	1	0	10	0	3	0	4.2
238	3.75	0	1	45	4	3	0	0	71.1403		1	1	0	1	1	45	4	3	0	6.9
239	6.66667	0	0	2	0		0	0	38.0096		2	1	1	2	0	2	0	1	1	2.04
240	2.33333	1	1		4		0	0	64.1177		2	1	0	2	1	30	4	2	1	5.6
241	6.91667	1	1	9	11	2	0	0	74.3162	1	4	1	1	4	1	9	11	2	1	5.18
242	7.33333	0	1	18	0	3	0	0	60.2218		2	1	1	2	1	18	0	3	1	4.36
243	8.25	0	1	15	0	1	0	0	61.3087	1	4	2	1	4	1	15	0	1	1	2.3
244	0.5	0	1	20	0	3	0	0	57.9849	0	4	1	1	4	1	20	0	3	0	4.4
245	1.66667	1	1	13	14	2	0	0	67.7344	1	3	1	1	3	1	13	14	2	1	5.26
246	7.16667	0	1	21	2	3	1	0	64.7693	1	4	1	1	4	1	21	2	3	1	5.42
247	4.41667	0	1	30	0	3	0	0	60.7502	0	4	1	1	4	1	30	0	3	0	4.6
248	14.9167	0	0	15	0	3	0	0	44.7666		2	1	1	2	0	15	0	3	1	4.3
249	5.25	0	1	15	0	1	0	0	65.9548		2	1	1	2	1	15	0	1	1	2.3
250	6.58333	0	0		0		0	0	32.5777		2	1	1	2	0	18	0	3	1	4.36
251	2.66667	0	0	30	5	2	0	0	49.2786	1	1	1	0	1	0	30	5	2	1	5.6
252	6.16667	0	1	1	0	1	0	0	79.3128		3	3	1	3	1	1	0	1	0	2.02
253	5.66667	0	1	32	6	2	0	0	63.6441	1	3	1	0	3	1	32	6	2	1	5.64
254	2	0	0	10	0	1	0	0	52.7228	1	4	1	1	4	0	10	0	1	1	2.2
255	17.5	0	1	6	0		1	0	49.0459		1	1	0	1	1	6	0	1	1	2.12
256	10.8333	0	1	12	0	2	0	0	68.4298	0	1	1	0	1	1	12	0	2	0	3.24
257	5.33333	0	1	40	9	2	0	0	65.7112	1	3	1	0	3	1	40	9	2	1	5.8
258	6.16667	0		10	0	2	0	0	52.4025	1	1	1	0	1	1	10	0	2	1	3.2
259	2.83333	0	1	31	0	2	0	0	64.3669	1	1	1	0	1	1	31	0	2	1	3.62
260	4.25	0	1	12	0	3	1	0	76.5969		1	1	0	1	1	12	0	3	0	4.24
261	14.6667	0	1	12	0	2	0	0	68.5859	0	1	1	1	1	1	12	0	2	0	3.24
262	5.25	0	1	12	0	2	0	0	51.8248	1	2	1	1	2	1	12	0	2	1	3.24
263	5.08333	0	1	7	0	2	0	0	58.2231	0	4	1	1	4	1	7	0	2	0	3.14
264	2.58333	0	0	40	0	3	0	0	54.3354		1	3	0	1	0	40	0	3	1	4.8
265	6.33333	0	1	15	24		0	0	57.0267		3	2	1	3	1	15	24	2	1	5.3
266	6.33333	1	0	20	2	1	1	0	42.4695		2	1	0	2	0	20	2	1	0	3.4
267	0.666667	1	1	50	20	3	0	0	67.6742	0	4	1	0	4	1	50	20	3	0	7
268	5.33333	0	1	22	1	2	1	0	74.0068	1	2	1	0	2	1	22	1	2	1	4.44
269	4.5	1	1		6		0	0	54.1218		3	3	0	3	1	35	6	2	0	5.7
270	2.08333	0	0		4	3	1	1	34.2834		3	1	0	3	0	10	4	3	1	6.2
271	1	0	1	30	3	3	0	0	65.1307	0	2	1	1	2	1	30	3	3	0	5.6
272	7.25	0	1	38	0		0	0	53.7823	1	1	2	0	1	1	38	0	1	1	2.76
273	15.0833	0	0	18	2	2	0	0	41.3306	1	4	1	1	4	0	18	2	2	1	4.36
274	13.25	0	1	12	0	1	0	0	56.2546	1	3	1	1	3	1	12	0	1	1	2.24
275	0.333333	0	0	30	11	3	1	0	48.1834	0	3	1	0	3	0	30	11	3	0	6.6
276	4.25	0		22	0	3	0	0	50.8994	1	1	1	0	1	1	22	0	3	1	4.44
277	2	0	1	28		2	1	0	77.7276	1	2	1	0	2	1	28	24	2	1	5.56
278	0.416667	0	1	19	0	1	0	0	75.1951	1	4	3	1	4	1	19	0	1	1	2.38
279	8.41667	0	1	15	0	1	0	0	51.2307	1	1	1	0	1	1	15	0	1	1	2.3
280	2.91667	0	1	30	1	3	0	0	66.7953	0	4	1	1	4	1	30	1	3	0	5.6
281	2.83333	0	0		0		0	0	36.1643		1	1	0	1	0	23	0	3	0	4.46
282	8.58333	0	1	22	0	3	0	0	72.4162	1	4	3	1	4	1	22	0	3	1	4.44
283	5.66667	1	1	30	4	2	0	0	55.2142	0	3	1	0	3	1	30	4	2	0	5.6
284	1.91667	1	1	18	0	2	0	0	73.525	1	1	2	1	1	1	18	0	2	1	3.36
285	7	0	1	9	0	3	0	0	61.7823	1	4	1	1	4	1	9	0	3	1	4.18
286	1	0	0	45	6		0	0	51.9644	1	2	1	0	2	0	45	6	2	1	5.9
287	9.5	1	1	10	1	2	0	0	67.3457		3	1	0	3	1	10	1	2	0	4.2
288	6.33333	0	0	10	0	2	1	0	31.3265		2	1	0	2	0	10	0	2	0	3.2
289	3.75	0	1	17	0	2	0	0	70.7214	1	1	1	0	1	1	17	0	2	1	3.34
290	4.75	0	1	22			0	0	78.9569	0	1	1	0	1	1	22	1	3	0	5.44
291	8.41667	0	0	11	13	2	0	0	36.2355	0	4	1	0	4	0	11	13	2	0	5.22
292	1.91667	1	0	55		3	1	0	29.5606		2	1	0	2	0	55	1	3	0	6.1
293	9	0	1	17	0	2	0	0	55.6167	1	3	1	0	3	1	17	0	2	1	3.34
294	1.25	0	1	40	1	3	0	0	59.2225	1	3	1	0	3	1	40	1	3	1	5.8
295	12.25	0	1	28	1	1	0	0	77.807	1	3	2	0	3	1	28	1	1	1	3.56
296	4.75	1	0	45	3	3	0	0	49.0075	0	2	1	0	2	0	45	3	3	0	5.9
297	1.16667	0	1	35	11	3	1	0	55.8111	0	4	1	0	4	1	35	11	3	0	6.7
298	3.16667	0	1	16	0	2	0	0	66.8939	0	2	1	1	2	1	16	0	2	0	3.32
299	5.91667	0	0	21	0	1	1	1	46.0753	0	1	1	0	1	0	21	0	1	0	2.42
300	2.33333	1	1	21	0	2	0	0	70.8857	0	1	1	0	1	1	21	0	2	0	3.42
301	0.416667	0	1		6		1	0	68.2382		2	2	0	2	1	32	6	2	1	5.64
302	7.16667	0	1	10	0	1	0	0	62.3326	1	4	1	1	4	1	10	0	1	1	2.2
303	14	0	1	5	0	2	0	0	51.2361	1	4	1	1	4	1	5	0	2	1	3.1
304	15.3333	0	0	19	0	1	0	0	43.4442	1	2	1	1	2	0	19	0	1	1	2.38
305	4.58333	1	1		3	3	1	0	51.1513	0	2	1	0	2	1	12	3	3	0	5.24
306	4.41667	0	1	10	1		0	0	65.4648	1	3	1	1	3	1	10	1	2	1	4.2
307	7.25	0	1	8	1	2	0	0	74.7296		2	1	0	2	1	8	1	2	1	4.16
308	0.583333	1	0	60	11	3	1	0	48.0301	0	2	1	0	2	0	60	11	3	0	7.2
309	7	0			0	3	0	0	47.5236		3	2	0	3	0	23	0	3	1	4.46
310	12	0	1	11	1	2	0	0	71.6304	1	3	1	0	3	1	11	1	2	1	4.22
311	0.0833333	0	1		0	3	0	0	47.1978	0	2	1	0	2	1	30	0	3	0	4.6
312	3.41667	0	0	27	0	1	0	0	51.5619	1	4	1	1	4	0	27	0	1	1	2.54
313	3.08333	1	0	26	5	3	0	0	33.9959	1	4	1	1	4	0	26	5	3	1	6.52
314	1.08333	0	1	10	0	1	0	0	61.4319	0	1	1	0	1	1	10	0	1	0	2.2
315	0.25	0	1	37	2	2	1	0	53.1253	1	3	1	0	3	1	37	2	2	1	4.74
316	8.66667	0	1	17	2	3	0	1	52.0383	1	3	1	0	3	1	17	2	3	1	5.34
317	5	0	0	12	2	3	0	0	43.0965		2	1	1	2	0	12	2	3	1	5.24
318	6.5	0	0	50	0	3	1	1	40.6461		1	1	0	1	0	50	0	3	1	5
319	3	0	1	15	8	3	1	1	65.3662	0	2	1	0	2	1	15	8	3	0	6.3
320	4	0	1	23	3	3	1	0	64.0931	1	3	1	0	3	1	23	3	3	1	5.46
321	15.75	0	1	1			0	0	61.7741		2	1	1	2	1	1	0	1	1	2.02
322	5.66667	0	1	17		1	0	0	77.7796	0	2	3	0	2	1	17	1	1	0	3.34
323	5.16667	0	1	18	0	2	0	0	62.2669		1	1	0	1	1	18	0	2	1	3.36
324	13.4167	0	1	12	0	2	0	0	68.5284	1	2	1	1	2	1	12	0	2	1	3.24
325	9	0	1	35	5	2	0	0	67.1376	0	1	1	0	1	1	35	5	2	0	5.7
326	9.16667	0	1	15	0	1	1	0	64.8542	0	2	1	0	2	1	15	0	1	0	2.3
327	11.9167	0	1	15	0		0	0	72.6133		1	1	1	1	1	15	0	1	1	2.3
328	4.75	0	1	9	0	2	0	0	59.6003	1	4	1	1	4	1	9	0	2	1	3.18
329	14.4167	1	0	15	0		1	0	47.6085		2	1	0	2	0	15	0	3	1	4.3
330	4.33333	0	1	2	0		0	0	69.473	0	2	1	1	2	1	2	0	2	0	3.04
331	11.5	0	0	25	0	2	0	0	45.7221	1	1	1	0	1	0	25	0	2	1	3.5
332	3.75	0	0	14	0	1	0	0	37.8782	0	1	1	1	1	0	14	0	1	0	2.28
333	10	0	1	18	0	3	0	0	57.3196	0	4	1	1	4	1	18	0	3	0	4.36
334	7.5	0	1	20	0	3	0	0	59.9726	0	2	1	1	2	1	20	0	3	0	4.4
335	15.25	0	1	25	0	3	1	0	50.694		2	1	0	2	1	25	0	3	1	4.5
336	11.25	0	1	25	1	3	0	0	56.3121	1	4	1	1	4	1	25	1	3	1	5.5
337	10	0	1	20	2	3	1	0	60.6407	1	4	1	1	4	1	20	2	3	1	5.4
338	1.41667	1	1		3	2	1	0	53.8398	0	2	1	0	2	1	25	3	2	0	4.5
339	17.9167	0	0	11	0	2	1	0	46.1985		2	1	1	2	0	11	0	2	1	3.22
340	10.3333	1	1	12	1	1	1	0	50.4613		2	1	0	2	1	12	1	1	1	3.24
341	3.75	0	1	50	0	2	1	0	54.8775	1	1	2	0	1	1	50	0	2	1	4
342	1.5	0	1	20	4	2	1	0	51.1923	1	2	1	1	2	1	20	4	2	1	5.4
343	2.33333	0	1	35	24	2	0	0	66.1465	1	3	1	0	3	1	35	24	2	1	5.7
344	2.66667	0	1	15	1	3	0	0	69.2731	0	4	1	1	4	1	15	1	3	0	5.3
345	0.0833333	0	0	15	0	3	0	0	47.5674	0	1	2	0	1	0	15	0	3	0	4.3
346	10.25	0		8	0		0	0	52.1369		2	2	1	2	1	8	0	3	1	4.16
347	3.5	0	1	12	0	2	0	0	73.0294	1	2	1	1	2	1	12	0	2	1	3.24
348	5.25	0	1	65	0		0	0	69.4757		2	1	0	2	1	65	0	3	0	5.3
349	1.75	0	0	16	0	1	0	0	33.9274	1	2	1	1	2	0	16	0	1	1	2.32
350	5.5	0	0	25	0		0	0	48.9309	0	2	3	1	2	0	25	0	2	0	3.5
351	8	1	1	35	6		0	0	53.3361	1	3	2	0	3	1	35	6	2	1	5.7
352	3.66667	1	0	25		3	0	0	48.7036		2	1	1	2	0	25	6	3	1	6.5
353	5.16667	1	1	60	4	2	0	0	62.2752		2	2	0	2	1	60	4	2	0	6.2
354	8.08333	0	0	40	0	3	0	0	45.9247		2	1	0	2	0	40	0	3	1	4.8
355	10.1667	0	0	18	0	2	0	0	39.7207	0	3	1	0	3	0	18	0	2	0	3.36
356	8.33333	0	1	5	0		1	1	76.397		1	1	0	1	1	5	0	1	1	2.1
357	8.66667	0	1	15	0	1	0	0	66.1629	1	1	1	0	1	1	15	0	1	1	2.3
358	0.166667	1	1	70	3		0	0	77.5469	1	1	3	0	1	1	70	3	2	1	5.4
359	2.41667	1	1	70	0		0	0	71.2361	0	2	3	0	2	1	70	0	2	0	4.4
360	6.66667	0	1	27	3	3	1	0	66.4066	0	2	1	0	2	1	27	3	3	0	5.54
361	1.91667	1	1	45	5	3	1	1	52.9446		2	1	0	2	1	45	5	3	0	6.9
362	10.4167	0	1	32	0	3	1	0	74.8912		1	1	0	1	1	32	0	3	1	4.64
363	0.0833333	0	0	60	6	2	0	0	48.7639	1	3	1	0	3	0	60	6	2	1	6.2
364	8.58333	0	1	23	3	2	0	0	62.2423	1	3	2	0	3	1	23	3	2	1	4.46
365	5	0	1	15	0	2	1	0	49.0212		2	3	0	2	1	15	0	2	1	3.3
366	12.8333	0	1	20	0	2	0	0	69.1855	1	1	3	1	1	1	20	0	2	1	3.4
367	15.1667	0	0	15	0	3	0	0	50.5106		2	1	1	2	0	15	0	3	1	4.3
368	1.83333	0	1	23	2		0	0	57.3443		2	1	0	2	1	23	2	1	0	3.46
369	6.5	0	0	25	0	3	1	0	50.59	0	2	3	0	2	0	25	0	3	0	4.5
370	1.83333	1	1	23	0	2	1	0	68.9117		2	1	0	2	1	23	0	2	0	3.46
371	8.66667	0	1	18	0	3	0	0	66.8802		1	1	0	1	1	18	0	3	0	4.36
372	12.3333	0	1	17	0	2	0	0	75.1321	1	4	1	1	4	1	17	0	2	1	3.34
373	7.16667	0	1	32	11	2	0	0	59.54	0	4	2	0	4	1	32	11	2	0	5.64
374	5.66667	0	1	20	0	3	1	0	71.6194	0	1	1	0	1	1	20	0	3	0	4.4
375	7	0	1	37	1	2	0	0	60.7118	1	3	1	0	3	1	37	1	2	1	4.74
376	4.66667	0	0	2	0	2	0	0	43.9343	1	1	1	0	1	0	2	0	2	1	3.04
377	1.33333	1	1	50	0	3	0	0	76.6297	0	2	1	0	2	1	50	0	3	0	5
378	2	0	0	15	0	2	0	0	49.2129	1	1	1	0	1	0	15	0	2	1	3.3
379	3.91667	0	0	2	0		0	0	42.0616	1	4	1	1	4	0	2	0	3	1	4.04
380	10.0833	0	1	12	0	1	0	0	69.076	0	3	3	1	3	1	12	0	1	0	2.24
381	1.41667	0	1	50	5	3	0	0	57.4593	1	3	2	0	3	1	50	5	3	1	7
382	0.5	0	1	15	0	1	0	0	60.9144	1	4	1	1	4	1	15	0	1	1	2.3
383	14.75	0	1	5	1	2	0	0	50.8391	0	4	1	1	4	1	5	1	2	0	4.1
384	2.58333	1	0	45	0	3	0	0	41.1417	0	2	1	0	2	0	45	0	3	0	4.9
385	8.33333	0	1	30	1	3	0	0	51.6468		2	1	0	2	1	30	1	3	0	5.6
386	8	0	0	19	2	2	0	0	45.6235	0	4	1	0	4	0	19	2	2	0	4.38
387	2.41667	1	1	35	0	2	0	0	59.2526		3	1	0	3	1	35	0	2	1	3.7
388	10.3333	0	1	5	0	2	0	0	68.7775		1	3	1	1	1	5	0	2	0	3.1
389	7.08333	0	1	20	0	1	0	0	46.5818	1	4	1	1	4	1	20	0	1	1	2.4
390	2.83333	1	1	9	1	2	0	0	70.8556		3	1	1	3	1	9	1	2	1	4.18
391	4.83333	0	1	55	0	2	0	0	66.1218		2	3	0	2	1	55	0	2	0	4.1
392	2	0	0	90	24	2	0	1	31.2444	1	3	1	0	3	0	90	24	2	1	6.8
393	1.91667	0	0	11	0	2	0	0	44.2793	1	2	1	1	2	0	11	0	2	1	3.22
394	6.25	0	1	15	0	2	1	0	73.2129	1	1	1	0	1	1	15	0	2	1	3.3
395	2.75	0	1	25	0	3	0	0	65.6865	0	1	1	0	1	1	25	0	3	0	4.5
396	2.58333	0	1	15		3	1	0	74.2971		2	1	0	2	1	15	2	3	1	5.3
397	0.0833333	0	0	3	0	3	0	0	47.332	0	1	1	0	1	0	3	0	3	0	4.06
398	0.416667	0	1	14	0	2	0	0	52.7392	1	4	1	1	4	1	14	0	2	1	3.28
399	5.5	0	1	20	0	3	0	0	56.5065	1	4	1	1	4	1	20	0	3	1	4.4
400	6	0	0	30	1	1	0	0	26.5599	1	4	1	1	4	0	30	1	1	1	3.6
401	1.58333	0	1	9		2	0	0	68.1205		1	1	1	1	1	9	2	2	1	4.18
402	1.75	0	0	50	0	1	0	0	41.6454	1	2	1	0	2	0	50	0	1	1	3
403	3.16667	0	1	19	0	2	0	0	72.0794	1	1	1	0	1	1	19	0	2	1	3.38
404	4.75	1	0	19	5	3	1	0	48.1232	0	3	1	1	3	0	19	5	3	0	6.38
405	8	0	1	12	1	2	1	0	72.5311		2	1	0	2	1	12	1	2	1	4.24
406	3.33333	0	0	40	10	2	0	0	54.0917	1	3	1	0	3	0	40	10	2	1	5.8
407	5.5	0	0	9	0	1	0	0	41.9357	1	1	1	1	1	0	9	0	1	1	2.18
408	3.08333	0	1	24	0	2	0	0	54.6639	1	3	1	0	3	1	24	0	2	1	3.48
409	2	0	1	18	0	3	0	0	71.7098	1	4	3	1	4	1	18	0	3	1	4.36
410	4.75	0	1		0	2	0	0	79.165		1	1	0	1	1	30	0	2	1	3.6
411	2.41667	1	0	25	10		0	0	31.4689		3	1	0	3	0	25	10	3	1	6.5
412	3.83333	1	1	13	0	1	0	0	63.822	1	1	1	0	1	1	13	0	1	1	2.26
413	6.91667	0	0	22	0	2	0	0	47.3155	1	1	1	0	1	0	22	0	2	1	3.44
414	7.66667	0	0	25		3	1	0	41.2649	0	2	2	0	2	0	25	1	3	0	5.5
415	1.66667	0	1	30	1	3	0	0	52.3231	1	2	1	1	2	1	30	1	3	1	5.6
416	2.41667	0	0	22	0	3	0	0	38.59		2	1	0	2	0	22	0	3	1	4.44
417	6.33333	0	0	45	0	1	1	0	37.3279		2	1	0	2	0	45	0	1	1	2.9
418	6.83333	0	0	25	12	2	0	0	52.8405	1	3	1	0	3	0	25	12	2	1	5.5
419	0.0833333	0	1	27		2	1	0	79.707	1	1	1	0	1	1	27	7	2	1	5.54
420	5.08333	0	1	25	0	2	1	0	64.9199	0	1	3	0	1	1	25	0	2	0	3.5
421	15	0	1	16	0	2	0	0	59.0171	1	2	1	1	2	1	16	0	2	1	3.32
422	3	0	1	28	0	2	0	0	57.9384		1	1	0	1	1	28	0	2	0	3.56
423	6.16667	0		27	0		0	0	45.6126		1	1	0	1	0	27	0	2	0	3.54
424	9.25	0	1	20	0	2	0	0	59.5346	1	4	1	1	4	1	20	0	2	1	3.4
425	1.08333	0	0	12	2	1	0	0	46.5572	1	3	1	1	3	0	12	2	1	1	3.24
426	14.8333	0	0	30	0	1	0	0	51.2608	1	2	3	1	2	0	30	0	1	1	2.6
427	6	0	0	15	0		0	0	42.0726		1	1	0	1	0	15	0	3	0	4.3
428	9.83333	0	0	55	0	3	0	0	44.4901		2	1	0	2	0	55	0	3	1	5.1
429	3.5	0	1	55	16	3	0	0	45.2101		3	1	0	3	1	55	16	3	1	7.1
430	6.33333	0	1	15	0	2	0	0	60.1834	1	1	1	0	1	1	15	0	2	1	3.3
431	7	0	1	24	0	2	0	0	75.0828	1	4	1	1	4	1	24	0	2	1	3.48
432	4	0	1	25		2	1	0	78.5106		1	1	0	1	1	25	3	2	1	4.5
433	0.916667	0	1	12	1	3	0	0	65.0787		4	3	0	4	1	12	1	3	1	5.24
434	2.33333	0	0	2	10		1	0	49.5003		4	3	1	4	0	2	10	1	1	4.04
435	9.33333	0	1	20	0	2	1	0	65.7933	1	1	1	0	1	1	20	0	2	1	3.4
436	7.58333	0	1	30	20	2	0	0	44.95	1	4	1	0	4	1	30	20	2	1	5.6
437	4	0	0	1	0		0	0	25.9411	0	2	1	0	2	0	1	0	1	0	2.02
438	3.33333	0	1	12	0	2	0	0	71.9316		1	2	0	1	1	12	0	2	1	3.24
439	1.75	0	1	30	0		0	0	68.501		1	3	1	1	1	30	0	1	1	2.6
440	5	0	1	12	0	3	0	0	65.1006	0	4	1	1	4	1	12	0	3	0	4.24
441	8.91667	0	1	55	1		0	0	52.1068	0	2	1	0	2	1	55	1	3	0	6.1
442	3	0	1	40	2	3	0	0	71.5948	1	3	1	0	3	1	40	2	3	1	5.8
443	13	0	1	34	4	2	1	0	58.5626	1	1	1	0	1	1	34	4	2	1	5.68
444	9.33333	0	1	10	36	1	0	0	66.9624	0	3	1	1	3	1	10	36	1	0	4.2
445	2	1	1	35	11	3	1	1	53.1691	0	2	1	0	2	1	35	11	3	0	6.7
446	2.91667	0	0	30	0	3	0	0	48.2929		1	1	0	1	0	30	0	3	0	4.6
447	5	0			8	2	0	0	47.1513		3	1	0	3	0	22	8	2	0	5.44
448	5	0	1	32	4	2	1	0	63.0171	1	4	1	0	4	1	32	4	2	1	5.64
449	10	0	1	4	0	1	0	0	54.653	1	3	1	1	3	1	4	0	1	1	2.08
450	7.91667	1	1	1	0		0	0	63.3018		4	1	0	4	1	1	0	3	1	4.02
451	0.166667	0	1	25	3	2	0	0	66.7953		3	1	0	3	1	25	3	2	1	4.5
452	11.5	0	1	12	0	2	0	0	59.2526	0	1	1	0	1	1	12	0	2	0	3.24
453	3.16667	0	1	25	0	3	0	0	72.3669		2	1	1	2	1	25	0	3	1	4.5
454	3.41667	0	0	15	0	3	0	0	33.3443		1	1	0	1	0	15	0	3	1	4.3
455	6.33333	0	0	15	0	3	0	0	34.5435	1	2	1	0	2	0	15	0	3	1	4.3
456	6.5	1	0	13	0	2	0	0	51.1403	0	1	1	0	1	0	13	0	2	0	3.26
457	4.91667	0	1	23	0	3	0	0	64.9363		3	1	0	3	1	23	0	3	1	4.46
458	9	0	0	52	3	2	0	0	56.3614	0	4	1	0	4	0	52	3	2	0	5.04
459	0.583333	0		25	1		0	0	54.6858	1	3	1	0	3	1	25	1	2	1	4.5
460	2.66667	0	1	10	3	2	0	0	75.102	1	3	1	0	3	1	10	3	2	1	4.2
461	12.25	0	1	2	2		0	0	59.6277	1	4	1	1	4	1	2	2	2	1	4.04
462	3	0	1	35	5	2	0	0	56.1478	1	3	1	0	3	1	35	5	2	1	5.7
463	5.33333	0	1	25	1	1	0	0	67.5948	1	4	2	1	4	1	25	1	1	1	3.5
464	1.25	1	1	45	8	2	1	1	62.0014	0	2	1	0	2	1	45	8	2	0	5.9
465	2	0	1	15	2	1	0	0	73.2266	0	3	1	0	3	1	15	2	1	0	3.3
466	4	0	1	22	1	1	0	0	65.7002	1	4	1	1	4	1	22	1	1	1	3.44
467	0.833333	0		20	0	2	0	0	56.4928		2	2	0	2	1	20	0	2	1	3.4
468	7.58333	0	0	15	0	3	1	1	43.3374		1	1	0	1	0	15	0	3	1	4.3
469	6.83333	0	0	10	6	2	0	0	50.5106		2	1	1	2	0	10	6	2	1	5.2
470	3.33333	0	0	35	0	1	0	0	49.1828	1	3	2	0	3	0	35	0	1	1	2.7
471	6.66667	0	0	25	0	3	0	0	49.3498		2	1	0	2	0	25	0	3	1	4.5
472	4.75	0	1	6	0		0	0	68.6352	1	3	1	1	3	1	6	0	1	1	2.12
473	12.1667	0		12	0	1	0	0	53.2567		2	1	1	2	1	12	0	1	1	2.24
474	4.25	1	1	15	1	2	0	0	57.3799	1	4	1	1	4	1	15	1	2	1	4.3
475	10.1667	0	0	25	0	2	0	0	45.117		1	1	0	1	0	25	0	2	1	3.5
476	5	0	0	40	0	3	1	0	34.089	1	4	1	1	4	0	40	0	3	1	4.8
477	0.5	0	1	15	0	3	0	0	74.7953	0	2	1	1	2	1	15	0	3	0	4.3
478	13.0833	0	1	18	0	2	0	0	52.0739	1	2	1	1	2	1	18	0	2	1	3.36
479	0.916667	1	1	20	8	3	1	1	53.473		4	2	0	4	1	20	8	3	1	6.4
480	3.33333	0	1	95	13	3	1	0	56.9582		4	1	0	4	1	95	13	3	1	7.9
481	12.9167	0	1	12	2	1	0	0	79.7618	1	3	1	0	3	1	12	2	1	1	3.24
482	12.25	0	1		0		0	0	51.1102		2	1	0	2	1	18	0	3	1	4.36
483	10.5	0	1	22	0	1	0	0	54.7625	1	2	1	1	2	1	22	0	1	1	2.44
484	4.83333	0	1	22	1	1	0	0	56.9172	1	3	2	0	3	1	22	1	1	1	3.44
485	8.25	0	1	10	0	1	0	0	58.4832		1	1	0	1	1	10	0	1	1	2.2
486	2.91667	0	1	19	0	3	0	0	61.0842	0	4	1	1	4	1	19	0	3	0	4.38
487	3.58333	0	0	30	18	1	0	0	50.0835	1	3	1	0	3	0	30	18	1	1	4.6
488	8.83333	0	1	30	0	2	1	0	75.3155		1	1	0	1	1	30	0	2	1	3.6
489	10.5	0	0	11	0	1	0	0	50.6393	1	3	3	1	3	0	11	0	1	1	2.22
490	12.0833	0	1	8	0	1	0	0	53.8179	1	2	1	1	2	1	8	0	1	1	2.16
491	7.91667	0	1	24	0	3	0	0	64.3614		1	1	0	1	1	24	0	3	1	4.48
492	16.5	0	1	17	7	1	0	0	53.8125	1	3	1	0	3	1	17	7	1	1	4.34
493	12	0	1	15	0	2	0	0	64.4244		1	1	0	1	1	15	0	2	1	3.3
494	2.08333	0	0	35	2	2	1	0	40.5585	1	4	1	0	4	0	35	2	2	1	4.7
495	7.75	0	1	10	0	3	1	0	55.5291		2	1	1	2	1	10	0	3	0	4.2
496	11.9167	0	0	10	0	2	0	0	52.7255		2	1	1	2	0	10	0	2	1	3.2
497	9	0	0	37	0	3	0	0	51.4853	1	3	1	0	3	0	37	0	3	1	4.74
498	11.5833	0	1	23	9	3	0	0	52	0	3	1	0	3	1	23	9	3	0	6.46
499	6.91667	0	1	15	1		0	0	75.384		2	1	0	2	1	15	1	2	0	4.3
500	6.5	0	1	12		2	0	0	59.4962		2	1	1	2	1	12	6	2	0	5.24
501	12.8333	1	0	25	0	2	0	0	24.7556		1	1	0	1	0	25	0	2	0	3.5
502	7.08333	0	1	10	2	1	0	0	61.8836	1	4	1	1	4	1	10	2	1	1	3.2
503	5.16667	0	1	36	2		1	0	65.4538		2	2	0	2	1	36	2	3	0	5.72
504	0.0833333	0	0	30	0		0	0	41.1389		1	1	0	1	0	30	0	2	1	3.6
505	14	0	1	76	1	2	0	0	49.3005	1	4	2	0	4	1	76	1	2	1	5.52
506	10.6667	0	1	25	0	3	1	0	56.898		1	1	0	1	1	25	0	3	1	4.5
507	10.1667	0	1	20	0	1	0	0	58.1656	1	4	1	1	4	1	20	0	1	1	2.4
508	5.75	0	1		5	3	1	0	63.2115			2	0	1	1	95	5	3	1	7.9
509	2	0	1	32	0	3	0	0	59.8303	0	2	1	0	2	1	32	0	3	0	4.64
510	1.91667	1	1		4	3	1	0	59.3977	0	2	1	0	2	1	50	4	3	0	7
511	7.58333	0	1	24	4	2	0	0	57.4456	1	4	1	1	4	1	24	4	2	1	5.48
512	10	0	0	2	1	2	0	0	52.6845		3	1	0	3	0	2	1	2	1	4.04
513	21.25	0	1	12	0	2	0	0	53.514		4	1	0	4	1	12	0	2	1	3.24
514	7.91667	0	1	15	2	2	0	0	56.3258	1	3	1	1	3	1	15	2	2	1	4.3
515	5.41667	0	0	40	2	3	1	0	47.6222		3	1	0	3	0	40	2	3	1	5.8
516	1.75	0	1	22	17		0	0	53.295	0	3	1	0	3	1	22	17	3	0	6.44
517	11.0833	0	0	20	14	3	1	0	51.1841		2	1	1	2	0	20	14	3	0	6.4
518	2.75	1	1	22		3	0	0	79.6222		2	1	0	2	1	22	0	3	0	4.44
519	7.66667	0	1	20	4	2	0	0	59.8439	1	3	1	0	3	1	20	4	2	1	5.4
520	18.5833	0	1		2		0	0	53.8535		2	3	0	2	1	20	2	2	1	4.4
521	5.91667	0	1	17	0	2	0	0	61.8015	0	2	1	1	2	1	17	0	2	0	3.34
522	6	0	0	40	0	3	0	1	49.4839	1	3	1	0	3	0	40	0	3	1	4.8
523	10.75	0	0	16	0	2	0	0	51.3922	1	2	1	1	2	0	16	0	2	1	3.32
524	1.41667	0	1	22	0		0	0	68.5695	1	2	2	1	2	1	22	0	1	1	2.44
525	9.66667	0	1	18	6	2	1	0	76.0931	0	2	1	0	2	1	18	6	2	0	5.36
526	0.0833333	1	1	35			0	0	75.4935		1	1	0	1	1	35	9	2	1	5.7
527	3.91667	0	1	18	2		0	0	50.7214	0	2	1	0	2	1	18	2	1	0	3.36
528	7.66667	0	0	20	0	2	1	0	47.3429	1	1	1	0	1	0	20	0	2	1	3.4
529	8.41667	0	0	52	0	3	1	0	36.3368	0	1	1	0	1	0	52	0	3	0	5.04
530	3.91667	0	1	30	1	2	0	0	61.5578	0	3	2	0	3	1	30	1	2	0	4.6
531	13	0	1	16	0	2	0	0	52.7721	1	4	1	1	4	1	16	0	2	1	3.32
532	17.4167	0	1	14	0	3	0	0	41.577		1	1	1	1	1	14	0	3	1	4.28
533	3.91667	1	1	25	2	2	0	0	64.616	1	2	1	0	2	1	25	2	2	1	4.5
534	7.66667	0	1	95	19	3	0	0	64.2355			1	0	2	1	95	19	3	1	7.9
535	3.5	0	0	21	0	3	0	0	30.7953	1	4	1	1	4	0	21	0	3	1	4.42
536	8.25	0	0	22		3	1	1	46.2888	1	2	1	0	2	0	22	12	3	1	6.44
537	3.75	0	1	17			0	0	63.5784	0	2	1	0	2	1	17	13	1	0	4.34
538	1.33333	0	1	15	0	2	0	0	76.9363			1	0	2	1	15	0	2	0	3.3
539	4	0	1	45	0	2	0	0	57.4346		1	2	0	1	1	45	0	2	1	3.9
540	10.3333	0	0	12	0	1	0	0	48.6763	1	2	1	1	2	0	12	0	1	1	2.24
541	2.08333	0	0	10	0	1	0	0	47.2854	1	2	1	1	2	0	10	0	1	1	2.2
542	4.5	0	1	21		2	0	0	71.1211	0	4	2	1	4	1	21	0	2	0	3.42
543	7	0	0	7	0	1	0	0	45.2402	1	3	1	1	3	0	7	0	1	1	2.14
544	2.41667	0	1	26	1	2	0	0	74.1191		3	1	0	3	1	26	1	2	1	4.52
545	9.25	0	0	26	3	2	1	0	47.165		2	1	0	2	0	26	3	2	1	4.52
546	9	0	1	10	1	2	0	0	54.141	1	3	1	0	3	1	10	1	2	1	4.2
547	11.0833	0	0	6	0	1	0	0	47.1129	1	2	1	1	2	0	6	0	1	1	2.12
548	9.25	0	1	18	1	3	0	0	67.1978		1	1	0	1	1	18	1	3	1	5.36
549	1.08333	1	0	22	6	3	1	0	29.6783		2	1	1	2	0	22	6	3	0	6.44
550	10.1667	0	1	18	0	2	0	0	61.7276	1	3	1	1	3	1	18	0	2	1	3.36
551	6.75	0	1	15	1	2	0	0	52.553		3	1	0	3	1	15	1	2	1	4.3
552	11.9167	0	1	13	0	2	0	0	59.9233	1	2	1	1	2	1	13	0	2	1	3.26
553	5	1	0	30	6		0	0	49.5962	0	4	1	0	4	0	30	6	2	0	5.6
554	3.41667	0	1	15	0	1	0	0	76.7474		1	1	0	1	1	15	0	1	1	2.3
555	2.41667	0	0	55	5	3	1	0	37.3854	0	3	1	0	3	0	55	5	3	0	7.1
556	4	0	1	19	0		0	0	59.0007	1	1	3	0	1	1	19	0	3	1	4.38
557	9.75	0	1	50	16	3	1	0	65.5305	0	3	1	0	3	1	50	16	3	0	7
558	5.66667	1	1	22	1	2	0	0	75.0527		2	2	0	2	1	22	1	2	0	4.44
559	15.25	1	1	10	0	2	1	0	66.5708		2	2	0	2	1	10	0	2	1	3.2
560	0.0833333	0	1	19	0		0	0	70.1656		1	1	0	1	1	19	0	2	1	3.38
561	18.1667	0	0	18	0	2	0	0	50.7789	1	2	1	1	2	0	18	0	2	1	3.36
562	8	0	1	17	9	2	0	0	72.449	1	4	1	0	4	1	17	9	2	1	5.34
563	12.5833	0	0	15	0	2	1	0	43.1677		2	1	1	2	0	15	0	2	1	3.3
564	6.16667	0	0	19	1	2	0	0	46.883	1	3	1	1	3	0	19	1	2	1	4.38
565	6.5	0	1	20	1	3	0	1	75.833	0	2	1	0	2	1	20	1	3	0	5.4
566	3.66667	0	1	45	5	3	0	0	77.0924	1	2	1	0	2	1	45	5	3	1	6.9
567	15.4167	0		10	0	1	0	0	51.436	1	2	1	1	2	1	10	0	1	1	2.2
568	11.6667	0	1	17		3	0	0	61.7604	1	3	1	0	3	1	17	1	3	1	5.34
569	16.75	0	1			1	0	0	59.2745	1	1	1	1	1	1	12	0	1	1	2.24
570	10.6667	0	1	4	3		0	0	73.3717		2	1	0	2	1	4	3	2	1	4.08
571	6.58333	0	1	10	0	2	0	0	79.7673		1	1	1	1	1	10	0	2	1	3.2
572	7.5	0	1	45	4	2	1	0	58.0068	1	3	1	0	3	1	45	4	2	1	5.9
573	9.91667	0	1	16	6	3	0	0	60.3614		3	1	0	3	1	16	6	3	1	6.32
574	6.25	0		15	7	1	0	0	55.3785	1	3	2	0	3	1	15	7	1	1	4.3
575	2.16667	0	1	13	0	2	0	0	69.0787		1	1	0	1	1	13	0	2	1	3.26
576	3.58333	0	1	30	4	3	0	0	69.8973	0	3	1	0	3	1	30	4	3	0	6.6
577	5.66667	0		16	0	2	0	0	46.6283		2	1	1	2	0	16	0	2	1	3.32
578	10.25	0	1	17	0	1	0	0	63.8111	0	3	1	1	3	1	17	0	1	0	2.34
579	8.08333	0	1	15	0	2	0	0	61.514	0	2	3	1	2	1	15	0	2	0	3.3
580	15.5	0	1		0		0	0	70.2752		1	3	0	1	1	19	0	2	1	3.38
581	4.83333	0	0	30	0	3	1	0	42.7598		1	1	0	1	0	30	0	3	0	4.6
582	8.91667	0	1	12	0	2	0	0	59.9836		1	1	0	1	1	12	0	2	1	3.24
583	8.91667	0	0	9	0	2	0	0	43.6277	1	4	2	1	4	0	9	0	2	1	3.18
584	20.5833	0	0	10	1	2	1	0	46.3217		2	1	1	2	0	10	1	2	1	4.2
585	9.83333	0	1	47	1	1	0	0	48.4408	1	3	1	0	3	1	47	1	1	1	3.94
586	2	1	0		13	2	1	0	46.935	0	2	1	0	2	0	55	13	2	0	6.1
587	6.5	1			0	2	0	0	53.128		2	1	0	2	1	55	0	2	1	4.1
588	7.5	0	1	33	0		0	0	61.5524	1	1	1	0	1	1	33	0	3	1	4.66
589	6.41667	0	0	30	0	1	0	1	42.2752	1	2	1	1	2	0	30	0	1	1	2.6
590	7.83333	0	0	28	11	3	1	0	47.0363	1	4	1	0	4	0	28	11	3	1	6.56
591	2.58333	0	1	18	10	3	0	0	62.7981	1	3	1	0	3	1	18	10	3	1	6.36
592	6.08333	0	1	12	0	2	0	0	70.5133		1	2	0	1	1	12	0	2	0	3.24
593	12.0833	0	1	7	0	1	0	0	56.3149	0	1	1	0	1	1	7	0	1	0	2.14
594	7	0	1	3	0	2	0	0	53.9192	1	1	1	0	1	1	3	0	2	1	3.06
595	2.58333	0	1	12	17	3	0	0	72.3723	1	1	1	1	1	1	12	17	3	1	6.24
596	8.25	0	1	10	6		1	0	53.1417		2	1	0	2	1	10	6	2	1	5.2
597	2.91667	0	1	28	1	3	0	0	72.9884		3	1	0	3	1	28	1	3	0	5.56
598	10.5	0	0	40	23	2	0	0	43.8275	1	3	1	0	3	0	40	23	2	1	5.8
599	4.58333	0	1	20	0	3	0	0	41.7166	0	2	1	1	2	1	20	0	3	0	4.4
600	2.5	0	1	9	0	1	0	0	54.6366	0	2	2	1	2	1	9	0	1	0	2.18
601	0.916667	0	0	35	17	2	1	0	51.5483	1	3	1	0	3	0	35	17	2	1	5.7
602	6.91667	0	0	13	0		0	0	48.7009		2	1	0	2	0	13	0	1	1	2.26
603	9.16667	1	1	11	2	2	0	0	58.8309	1	2	2	1	2	1	11	2	2	1	4.22
604	3.41667	0	1	18	0	3	0	0	78.0123	1	1	2	0	1	1	18	0	3	1	4.36
605	2.83333	0	1	20	0	3	0	0	72.4162	1	4	1	1	4	1	20	0	3	1	4.4
606	5.58333	0	0	13	0	1	1	0	34.5462	1	2	1	1	2	0	13	0	1	1	2.26
607	3.33333	1	1	62	1	3	1	0	61.2977			1	0	2	1	62	1	3	1	6.24
608	13.1667	0	1	7	0	2	0	0	69.1745	1	1	2	1	1	1	7	0	2	1	3.14
609	13.4167	0	0	10	0	2	0	0	46.7077	1	2	1	1	2	0	10	0	2	1	3.2
610	15.9167	0	1	16	0		0	0	61.0267	1	1	2	1	1	1	16	0	2	1	3.32
611	13.3333	0	0	22	0	3	0	0	45.1116	0	1	1	0	1	0	22	0	3	0	4.44
612	9.91667	0	0	6	0	1	0	0	53.6208	1	4	1	1	4	0	6	0	1	1	2.12
613	0.916667	0	1	55	8		1	1	56.7995	1	3	2	0	3	1	55	8	3	1	7.1
614	6	0	1	10	0	2	1	0	73.1964		1	1	0	1	1	10	0	2	0	3.2
615	4.25	0	1	10	0	3	0	0	57.5359		2	1	1	2	1	10	0	3	1	4.2
616	5.58333	0	1	28	0	3	1	0	49.848		2	1	0	2	1	28	0	3	1	4.56
617	4.75	0	1	35	1	3	1	0	55.5565	0	2	1	0	2	1	35	1	3	0	5.7
618	7.75	0	1	20	0	2	1	0	66.9651		1	2	0	1	1	20	0	2	0	3.4
619	11.4167	0	0	1	0	2	0	0	34.1164		1	1	0	1	0	1	0	2	1	3.02
620	12	0	1	10	0	2	0	0	60.9309	0	2	1	1	2	1	10	0	2	0	3.2
621	3.33333	0	1	20	3	2	0	0	65.6016	1	3	1	0	3	1	20	3	2	1	4.4
622	14.0833	0	0	40	0		0	0	48.9227		1	1	0	1	0	40	0	3	1	4.8
623	6.33333	1		40	0	2	0	0	52.167	1	1	1	0	1	1	40	0	2	1	3.8
624	8.66667	0	1	25	0	3	0	0	62.8337		1	1	0	1	1	25	0	3	0	4.5
625	20	0	1	12	0	3	0	0	60.8022		2	1	0	2	1	12	0	3	0	4.24
626	3.66667	0	1	36	2	2	0	0	76.6078	1	3	1	0	3	1	36	2	2	1	4.72
627	11.3333	0	0	29	0	3	0	0	41.5633	0	1	1	0	1	0	29	0	3	0	4.58
628	2	1	0	20	1	2	1	0	34.1602	0	2	1	0	2	0	20	1	2	0	4.4
629	6.5	0	1	5	0	1	0	0	67.9808		4	1	1	4	1	5	0	1	0	2.1
630	1.91667	1	1	30	14		1	0	53.1964	0	3	1	0	3	1	30	14	3	0	6.6
631	2.66667	0	0	28	9	3	0	0	49.306	0	3	1	0	3	0	28	9	3	0	6.56
632	4.66667	0	1	18		3	0	0	78.4613	1	1	1	1	1	1	18	1	3	1	5.36
633	1.33333	0	1	38	1	3	0	0	53.5305	0	3	1	0	3	1	38	1	3	0	5.76
634	11	0	1	8	0	1	0	0	65.922	1	1	3	1	1	1	8	0	1	1	2.16
635	3.33333	1	1	18	1	1	0	0	54.7296	1	3	1	0	3	1	18	1	1	1	3.36
636	2.41667	0	0	22	0	2	0	0	34.3929	1	1	1	0	1	0	22	0	2	1	3.44
637	6.08333	0	1	30	0	2	0	0	73.6646		1	1	0	1	1	30	0	2	1	3.6
638	10.6667	0	1	15	0	1	0	0	65.2047	1	3	1	1	3	1	15	0	1	1	2.3
639	3.08333	0	1	30	6	2	0	0	63.2663	0	3	2	0	3	1	30	6	2	0	5.6
640	1.16667	0	1	30	7	2	1	0	79.833		2	1	0	2	1	30	7	2	1	5.6
641	14.6667	0	1	22	0	2	0	0	69.2676		4	1	1	4	1	22	0	2	1	3.44
642	0.0833333	1	1	30		1	1	0	76.3614	1	1	1	0	1	1	30	0	1	1	2.6
643	2.91667	1	1	21	0	1	0	0	53.1855	1	1	1	0	1	1	21	0	1	1	2.42
644	0.583333	0	1		0		0	0	77.1581		1	1	0	1	1	18	0	3	0	4.36
645	6.08333	0	1	14	0	2	0	0	74.3819		1	2	0	1	1	14	0	2	1	3.28
646	14.75	0	1	20	0	2	0	0	53.6044		1	1	1	1	1	20	0	2	1	3.4
647	0.916667	1	1	17		2	1	0	67.4278		1	1	0	1	1	17	21	2	1	5.34
648	5.66667	0	1	15	7	3	0	0	74.2806	1	2	1	0	2	1	15	7	3	1	6.3
649	3.41667	0	0	34	2	3	0	0	47.3237		3	1	0	3	0	34	2	3	1	5.68
650	9.25	0	1	8	1	3	1	1	52.6626		2	1	0	2	1	8	1	3	1	5.16
651	11.3333	0	1	11	0	1	0	0	59.5346	1	3	1	1	3	1	11	0	1	1	2.22
652	1.33333	0	0	25	12	2	1	0	50.538	1	4	1	1	4	0	25	12	2	1	5.5
653	3.33333	1	0	30	5	2	1	0	48.2957	1	2	1	0	2	0	30	5	2	1	5.6
654	6.91667	0	1	14	0	3	1	0	69.1116	1	1	1	0	1	1	14	0	3	1	4.28
655	6.91667	1	1	25	0	2	1	0	56.9336	0	2	1	0	2	1	25	0	2	0	3.5
656	8.66667	0	0	32	3	2	0	0	52.9719	0	3	1	0	3	0	32	3	2	0	4.64
657	1	0	1	42	0	2	0	0	39.3073	0	4	1	0	4	1	42	0	2	0	3.84
658	4.66667	0	1	20	0	1	0	0	75.217	1	1	1	0	1	1	20	0	1	1	2.4
659	8	0	1	7	0		0	0	58.3326	1	1	3	0	1	1	7	0	3	1	4.14
660	0.166667	0	1	15	0	2	0	0	61.1609	0	3	1	0	3	1	15	0	2	0	3.3
661	11.4167	0	1	20	3	2	0	0	60.5366	1	3	1	0	3	1	20	3	2	1	4.4
662	6.58333	0	1	17	2	1	1	0	65.0705	0	2	1	0	2	1	17	2	1	0	3.34
663	14.75	0	0	10	0	1	0	0	44.6352	1	2	1	1	2	0	10	0	1	1	2.2
664	0.666667	0	1	40	0	3	0	0	72.9692		2	1	0	2	1	40	0	3	1	4.8
665	1.33333	0	1	15	0	2	0	0	79.2526	0	2	1	1	2	1	15	0	2	0	3.3
666	7.25	0	1	25	0	1	0	0	65.0787		1	1	0	1	1	25	0	1	0	2.5
667	3.25	0	0	15	3	2	0	0	38.8556	1	4	1	1	4	0	15	3	2	1	4.3
668	5	0	1	14	0	3	1	0	75.6249	1	1	1	0	1	1	14	0	3	1	4.28
669	9.5	0	1	35	9	2	0	0	59.1212	1	4	3	0	4	1	35	9	2	1	5.7
670	9.41667	0	1	5	0	3	0	0	65.3662		1	1	0	1	1	5	0	3	0	4.1
671	7	0	1	3	2	1	0	0	60.6379	1	1	1	1	1	1	3	2	1	1	3.06
672	5.25	1	0	53	1	3	1	0	44.3203		2	1	0	2	0	53	1	3	0	6.06
673	1.16667	0	0	2	1		0	0	45.744	1	3	1	0	3	0	2	1	3	1	5.04
674	8.33333	0	1	22	0	2	0	0	64.3751		1	2	0	1	1	22	0	2	0	3.44
675	5	0	1		3		0	0	56.3559		3	1	0	3	1	45	3	3	1	5.9
676	0.166667	0	1	24	0	2	0	0	64.1697	1	1	1	0	1	1	24	0	2	1	3.48
677	3.25	0	0	32	0		0	0	38.3244		1	1	0	1	0	32	0	3	0	4.64
678	3.75	0	1	22	0		0	0	67.4661		2	2	0	2	1	22	0	3	0	4.44
679	1.75	0	0	1	0	2	0	0	27.9042	1	2	1	1	2	0	1	0	2	1	3.02
680	0.666667	0	1	40	32		0	0	62.3792		2	2	0	2	1	40	32	2	1	5.8
681	7.16667	0	0	22	0		0	0	33.024		2	3	1	2	0	22	0	1	1	2.44
682	10.3333	0	1	15	0	2	0	0	60.5613	1	4	1	1	4	1	15	0	2	1	3.3
683	10.9167	0	1	23	0	1	0	0	44.2163	1	2	1	1	2	1	23	0	1	1	2.46
684	2.41667	1	1	35	5	2	0	0	64.501	0	3	1	0	3	1	35	5	2	0	5.7
685	3.5	1		33	10	2	0	0	55.2444		3	1	0	3	1	33	10	2	0	5.66
686	7.5	0	1	7	0		0	0	71.5565	0	1	1	0	1	1	7	0	1	0	2.14
687	5.91667	0	1	28	0	2	0	0	60.9418		1	1	0	1	1	28	0	2	1	3.56
688	7.5	0	1	27	3	2	0	0	61.6345	0	3	1	0	3	1	27	3	2	0	4.54
689	11.5	0	1	22	0	2	0	0	43.384	1	2	1	1	2	1	22	0	2	1	3.44
690	6.16667	0	0	1	1		0	0	49.922	0	3	1	0	3	0	1	1	2	0	4.02
691	9.41667	0	1	12	0	2	1	0	51.9507	0	2	1	1	2	1	12	0	2	0	3.24
692	0.0833333	0	1	40	8	2	1	0	56.4271	1		1	0	1	1	40	8	2	1	5.8
693	4.83333	0	1	4	1	1	0	0	58.5572		3	1	0	3	1	4	1	1	1	3.08
694	13.6667	0	1	35	0	1	0	0	61.2129	1	1	3	0	1	1	35	0	1	1	2.7
695	7.41667	0	0	1	0	2	0	0	45.3443	0	4	1	1	4	0	1	0	2	0	3.02
696	10.4167	0	1	25	0	1	0	0	48.7392	0	2	1	1	2	1	25	0	1	0	2.5
697	5.33333	0	1	12	0	2	0	0	73.692		1	1	0	1	1	12	0	2	1	3.24
698	7.16667	0	0	40	7	3	1	1	28.0493	0	3	1	0	3	0	40	7	3	0	6.8
699	8	0	1		0	2	1	0	55.4689		2	1	0	2	1	15	0	2	1	3.3
700	12.0833	0	1	12	4	2	0	0	62.2368	1	3	1	0	3	1	12	4	2	1	5.24
701	1.5	0	1	20	1	1	0	0	60.4682	1	4	1	1	4	1	20	1	1	1	3.4
702	3.5	0	1	17	0	2	0	0	61.2594	1	2	1	1	2	1	17	0	2	1	3.34
703	1.08333	0	1	10	0	2	0	0	59.5921		1	1	0	1	1	10	0	2	0	3.2
704	13.75	0	1	55	0	3	1	0	69.0541		2	1	0	2	1	55	0	3	1	5.1
705	2.66667	0	0	33	0	2	0	0	51.1239	1	3	1	0	3	0	33	0	2	1	3.66
706	0.25	0	1	17	0	2	0	0	66.8172	1	1	1	0	1	1	17	0	2	1	3.34
707	6.08333	0	1	22	4	1	0	0	67.2526	1	3	1	0	3	1	22	4	1	1	4.44
708	1	0	0	50	7	2	0	0	34.8884		3	1	0	3	0	50	7	2	1	6
709	10.75	1	0	18	0	1	1	0	49.358	1	2	1	0	2	0	18	0	1	1	2.36
710	5	0	1	30	0	3	0	0	62.8227	0	2	1	0	2	1	30	0	3	0	4.6
711	6	0	0	35	3	2	0	0	51.8522	1	4	1	0	4	0	35	3	2	1	4.7
712	5	0	0	25	4	1	0	0	46.3107	1	4	1	1	4	0	25	4	1	1	4.5
713	16.25	0	0	20	4	2	1	0	50.4531	1	2	1	1	2	0	20	4	2	1	5.4
714	8.83333	0	1	4	5		0	0	46.1054		3	1	0	3	1	4	5	3	0	6.08
715	8.16667	0	0	10	0	1	0	0	44.4408	1	1	1	0	1	0	10	0	1	1	2.2
716	1.83333	0	0	21	0	3	0	0	43.7563	0	3	1	1	3	0	21	0	3	0	4.42
717	6.75	0	1	22	1	2	1	0	62.4723	0	2	1	0	2	1	22	1	2	0	4.44
718	0.5	0	1	20	0	3	1	0	72.5202		1	1	0	1	1	20	0	3	1	4.4
719	3.33333	0	0	10	0	3	1	0	47.9562		2	1	1	2	0	10	0	3	1	4.2
720	7.08333	0	1	18	0	3	1	1	65.3279		2	1	0	2	1	18	0	3	1	4.36
721	4	0	0	1	2		0	0	40.9993		1	2	0	1	0	1	2	2	0	4.02
722	7.58333	0	0	10	0	3	0	0	47.1239	1	3	1	0	3	0	10	0	3	1	4.2
723	3.08333	0	1	10	14	3	0	0	58.2587	0	3	1	0	3	1	10	14	3	0	6.2
724	2.58333	1	1	20	1	2	0	0	56.5996	1	4	1	1	4	1	20	1	2	1	4.4
725	2.91667	0		3	0		0	0	53.1663	0	1	2	0	1	1	3	0	3	0	4.06
726	2.08333	0	1	12	3	1	0	0	67.2444	1	4	1	1	4	1	12	3	1	1	3.24
727	4.66667	0	0	20	0	2	1	0	39.7509	1	1	1	0	1	0	20	0	2	1	3.4
728	4	0	0	18	0	2	0	0	31.332	0	2	1	1	2	0	18	0	2	0	3.36
729	0.333333	0		7	0		0	0	52.2081		3	3	1	3	1	7	0	3	1	4.14
730	7.75	0	1	15	0	1	0	0	58.2724	1	1	3	1	1	1	15	0	1	1	2.3
731	6.5	0	1	15	2	2	0	0	55.5428	1	3	1	1	3	1	15	2	2	1	4.3
732	1.83333	0	1	75	0	3	0	0	72.6516	0	2	1	0	2	1	75	0	3	0	5.5
733	6.41667	0	1	40	0	3	1	0	62.4531	1	2	1	0	2	1	40	0	3	1	4.8
734	1.91667	1	1	18	0	2	0	0	63.6331		3	1	1	3	1	18	0	2	1	3.36
735	4.66667	0	1	10	0	3	0	0	68.2656		1	1	0	1	1	10	0	3	1	4.2
736	7	0	1	22	3	3	0	0	68.3888	1	2	1	0	2	1	22	3	3	1	5.44
737	4.5	0	0	23	8	2	0	0	45.1773	0	3	1	0	3	0	23	8	2	0	5.46
738	0.0833333	0	0	15	1	2	1	0	43.2197	1	3	1	0	3	0	15	1	2	1	4.3
739	7.33333	0	1	33	0	1	0	0	53.0075	0	2	1	0	2	1	33	0	1	0	2.66
740	3.41667	0	1	15	0	1	0	0	79.0445		1	2	0	1	1	15	0	1	1	2.3
741	7.83333	0	1		0	2	0	0	53.87	0	1	1	0	1	1	15	0	2	0	3.3
742	19.5	0	1	12	0	2	0	0	49.5825		2	3	1	2	1	12	0	2	0	3.24
743	5.25	0	1	15	0	2	0	0	66.2396	1	4	1	1	4	1	15	0	2	1	3.3
744	6.08333	0	1			3	1	1	58.7187	0	2	1	0	2	1	35	1	3	0	5.7
745	8.08333	1	0	23	2	2	0	0	45.0103	0	2	1	0	2	0	23	2	2	0	4.46
746	4.5	1	1	30	1	2	0	0	63.5537	1	4	1	0	4	1	30	1	2	1	4.6
747	8.08333	0	1	6	0	1	0	0	62.8227	1	1	3	1	1	1	6	0	1	1	2.12
748	3.41667	0	1	19	0	2	0	0	68.8843		1	1	0	1	1	19	0	2	1	3.38
749	4.91667	0	0	15	0	1	0	0	40.3313	1	2	1	1	2	0	15	0	1	1	2.3
750	1.83333	0	0	14	0	2	0	0	46.1958	0	2	1	1	2	0	14	0	2	0	3.28
751	4.08333	0	1	37	2	2	1	0	67.3374		2	1	0	2	1	37	2	2	1	4.74
752	0.0833333	0	1	15		2	0	1	79.9124		1	2	1	1	1	15	7	2	0	5.3
753	9	0	1	20	0	1	0	0	58.2669	1	3	1	1	3	1	20	0	1	1	2.4
754	8.58333	0		35	2	2	0	0	54.601		3	1	0	3	1	35	2	2	1	4.7
755	6.25	0	1	75	7	2	1	0	61.0322	1	2	1	0	2	1	75	7	2	1	6.5
756	7.08333	0	1		0		0	0	55.2882		1	1	0	1	1	10	0	1	0	2.2
757	9.83333	0	0	15	0		0	0	40.1506		1	1	0	1	0	15	0	2	1	3.3
758	9.16667	0	1	80	9	2	0	0	58.6393		3	1	0	3	1	80	9	2	1	6.6
759	8.91667	0	1	11	0	2	0	0	75.4524	1	3	1	1	3	1	11	0	2	1	3.22
760	2.16667	0	1	8	0	3	0	0	73.4456		1	1	0	1	1	8	0	3	0	4.16
761	6	0	1	18	0	3	1	0	74.3409	1	1	1	0	1	1	18	0	3	1	4.36
762	15.3333	0	1	25	0	2	0	0	62.9049	0	1	1	0	1	1	25	0	2	0	3.5
763	18.4167	0	1	27	0	3	1	0	68.7036	1	3	1	0	3	1	27	0	3	1	4.54
764	2.5	1	0	1	0	2	0	0	36.8569		1	1	0	1	0	1	0	2	0	3.02
765	5.41667	0	1	30	0		1	0	73.2512	1	2	1	1	2	1	30	0	1	1	2.6
766	2.66667	0	1		0	1	0	0	59.4305	1	2	1	0	2	1	6	0	1	1	2.12
767	4.16667	1	0	8	0	1	0	0	47.3895		2	3	1	2	0	8	0	1	0	2.16
768	10.4167	0	1	25	0	3	0	0	56.3806	1	1	1	0	1	1	25	0	3	1	4.5
769	15.5	0	1	15	0	3	0	0	63.0582		2	1	1	2	1	15	0	3	1	4.3
770	1.91667	1	1	25	0	3	0	0	55.2088	0	4	1	1	4	1	25	0	3	0	4.5
771	8.91667	0	1	35	0		0	0	53.6865	0	2	1	0	2	1	35	0	3	0	4.7
772	0.916667	0	1	35	0		0	0	71.4606	1	1	3	0	1	1	35	0	3	1	4.7
773	6.66667	0	1	80	2	3	0	0	48.9555	0	4	1	1	4	1	80	2	3	0	6.6
774	6.75	0	0	30	1	3	0	0	44.4654		2	1	0	2	0	30	1	3	1	5.6
775	1.25	1	1	15	0	2	0	0	72.7091		1	1	0	1	1	15	0	2	0	3.3
776	2	0	1		33	2	0	0	66.6448	1	3	1	0	3	1	10	33	2	1	5.2
777	0.583333	0	1	24	0	3	0	0	69.1964	1	1	2	0	1	1	24	0	3	1	4.48
778	3	0		65	2	2	0	0	55.9014	0	3	2	0	3	1	65	2	2	0	5.3
779	3.25	0	1	18	0	1	0	0	72.4572	1	3	1	0	3	1	18	0	1	1	2.36
780	12.5833	0	1	22	0	2	1	1	45.3662	0	2	1	0	2	1	22	0	2	0	3.44
781	2.58333	1	0	23	0	3	0	0	36.5996	0	2	1	0	2	0	23	0	3	0	4.46
782	10.5	0	1	100	0		0	0	45.2731		1	3	0	1	1	100	0	1	0	4
783	14.3333	0	1	20	0	1	0	0	57.2676	1	1	3	1	1	1	20	0	1	1	2.4
784	5.5	1	0	25	5	3	1	1	44.0876	0	4	2	0	4	0	25	5	3	0	6.5
785	15.25	0	1	12	0	1	0	0	60.564	1	1	3	1	1	1	12	0	1	1	2.24
786	9.08333	0	0	9	0	1	0	0	55.6194	1	4	1	1	4	0	9	0	1	1	2.18
787	8	0	1	50	17	3	0	0	55.1951	0	3	1	0	3	1	50	17	3	0	7
788	5.66667	0		22	0	2	0	0	50.2204	0	2	3	1	2	1	22	0	2	0	3.44
789	3	1	1	68	0	3	1	0	57.8097		2	1	0	2	1	68	0	3	0	5.36
790	6.16667	0	1	2	0	2	0	0	67.2991		1	1	0	1	1	2	0	2	0	3.04
791	2.91667	0	1	25	4	3	0	0	70.4942	0	4	1	1	4	1	25	4	3	0	6.5
792	7.83333	0	1	25	0		0	0	67.2772	1	1	2	0	1	1	25	0	2	1	3.5
793	0.333333	0	1	24	2	2	0	0	62.6913	1	3	1	0	3	1	24	2	2	1	4.48
794	11.5833	0	1	25	0	1	0	0	53.3251		1	3	0	1	1	25	0	1	1	2.5
795	5.58333	0	0	3	0	3	0	0	41.8563		1	1	0	1	0	3	0	3	0	4.06
796	12.75	0	1	15	0	2	0	0	66.193	1	2	1	1	2	1	15	0	2	1	3.3
797	0.166667	0	1	15	0	3	0	0	64.3231	1	1	1	0	1	1	15	0	3	1	4.3
798	8.25	0	1	35	1	2	0	0	59.8686	1	4	2	0	4	1	35	1	2	1	4.7
799	3.58333	0	0	40	2	2	1	1	40.3422	0	2	1	0	2	0	40	2	2	0	4.8
800	2.08333	0	0	42	0	1	0	0	45.629	1	2	2	0	2	0	42	0	1	1	2.84
801	6.58333	0	1	55	13	2	1	0	50.4038	1	3	1	0	3	1	55	13	2	1	6.1
802	4.58333	0	1	22	0	3	1	0	72.6242	1	2	1	0	2	1	22	0	3	1	4.44
803	15	0	1	16	0	1	0	0	53.4839	1	3	1	1	3	1	16	0	1	1	2.32
804	2.75	0	1	15	0	2	0	0	55.833	0	4	1	1	4	1	15	0	2	0	3.3
805	9.08333	0		22	4	3	0	0	48.9938		3	1	0	3	0	22	4	3	1	6.44
806	6.16667	0	1	32	0	1	0	0	76.5941		1	1	0	1	1	32	0	1	1	2.64
807	11	0	0	20	0	2	1	0	36.8487			1	1	2	0	20	0	2	0	3.4
808	8	0	1	22	1	2	0	0	60.0411		3	1	0	3	1	22	1	2	1	4.44
809	3.58333	0	0	30	3		0	0	45.4018	0	4	1	1	4	0	30	3	2	0	4.6
810	10.8333	0	1	22	0	1	0	0	58.4422		2	3	1	2	1	22	0	1	1	2.44
811	13.0833	0	0	30	0	1	1	0	47.3347		2	1	0	2	0	30	0	1	1	2.6
812	2.58333	0	0	22	1	1	0	0	55.9014	1	3	1	1	3	0	22	1	1	1	3.44
813	1.83333	1	1	20	0	3	0	0	54.4832	0	2	1	1	2	1	20	0	3	0	4.4
814	5.75	0	1	17	0		0	0	57.6126	1	3	2	0	3	1	17	0	1	1	2.34
815	1.16667	0	1	70	4	2	0	0	53.3279	0	3	1	0	3	1	70	4	2	0	6.4
816	7.75	0	1	12	0	2	0	0	64.512		2	1	0	2	1	12	0	2	0	3.24
817	7.25	0	0	19	0	2	0	0	42.8611	1	4	1	1	4	0	19	0	2	1	3.38
818	8.58333	0	0	10	2	2	0	0	52.1123	0	4	2	1	4	0	10	2	2	0	4.2
819	12	0	1	19	3	1	0	0	67.2115	1	4	1	1	4	1	19	3	1	1	3.38
820	1.83333	1	0	23	0	3	1	0	48.9391	1	2	2	0	2	0	23	0	3	1	4.46
821	9	0	0	20	1		0	0	29.8809		2	1	0	2	0	20	1	1	0	3.4
822	9.66667	0	1	23	8	1	0	0	54.0424	1	4	3	1	4	1	23	8	1	1	4.46
823	4	0	1	32	18	2	1	0	50.5051	1	3	1	0	3	1	32	18	2	1	5.64
824	10.8333	0	0	20	0	1	0	0	51.948	1	2	2	1	2	0	20	0	1	1	2.4
825	4.58333	0	0	48	0	3	0	0	37.0595	0	1	1	0	1	0	48	0	3	0	4.96
826	1	0	0	27	0	3	0	0	40.7584	1	4	1	1	4	0	27	0	3	1	4.54
827	7.16667	0	1	15	0		0	0	73.8234		2	1	0	2	1	15	0	3	1	4.3
828	4.41667	0	0	11	2	2	0	0	37.8645	0	4	1	0	4	0	11	2	2	0	4.22
829	0.333333	0	0	47	0	2	0	0	53.6454	0	3	1	0	3	0	47	0	2	0	3.94
830	1.91667	0	0	20	7	2	0	0	42.2806	0	3	1	0	3	0	20	7	2	0	5.4
831	5.83333	0	1		0	3	0	0	78.0507		1	1	0	1	1	18	0	3	1	4.36
832	2.75	0	0	22	0	2	0	0	51.4086		1	1	0	1	0	22	0	2	1	3.44
833	1.83333	1	1	35	36	3	0	0	56.5941	0		1	0	1	1	35	36	3	0	6.7
834	7.16667	0	1	8	0	1	0	0	56.4326	1	4	2	1	4	1	8	0	1	1	2.16
835	10.6667	0	1	15	0		0	0	74.5517		1	1	0	1	1	15	0	3	1	4.3
836	3	0	0	5	0	2	0	0	47.8385	0	2	1	1	2	0	5	0	2	0	3.1
837	5.25	0	1	20	1	1	0	0	67.9918		2	1	0	2	1	20	1	1	0	3.4
838	8.08333	0	1	15	0	1	0	0	53.5031	1	2	1	0	2	1	15	0	1	1	2.3
839	11	0	1	35	1	3	0	0	61.3689	0	3	1	0	3	1	35	1	3	0	5.7
840	2	0	1	10	0	1	0	0	57.5414	1	3	1	1	3	1	10	0	1	1	2.2
841	1.33333	1	1	25	1	3	1	1	60.219	1	2	1	0	2	1	25	1	3	1	5.5
842	3	0	1	25	0	3	1	0	71.937		2	1	0	2	1	25	0	3	1	4.5
843	4.5	0	1	25	0	2	0	0	59.6715	0	1	1	0	1	1	25	0	2	0	3.5
844	6.5	0	1		0	2	0	0	58.2806		1	1	0	1	1	15	0	2	1	3.3
845	12.5833	0	0	15	0	2	0	0	48.2245	0	2	1	1	2	0	15	0	2	0	3.3
846	0.0833333	0	0		4	3	0	0	49.6345		3	1	0	3	0	18	4	3	0	6.36
847	4.66667	0	1	14	2	1	0	0	57.0021	1	3	1	0	3	1	14	2	1	1	3.28
848	7.08333	0	1	21	0	3	0	0	70.7926	0	1	1	0	1	1	21	0	3	0	4.42
849	10	0	0	10	0	1	1	0	44.9117	1	2	1	1	2	0	10	0	1	1	2.2
850	10.4167	0	0	19	0	2	1	0	46.8364	0	1	1	0	1	0	19	0	2	0	3.38
851	2.91667	0	0	35	0		0	0	42.3901	0	3	1	0	3	0	35	0	2	0	3.7
852	2.08333	0	1	4	0	1	0	0	57.9028		1	3	0	1	1	4	0	1	1	2.08
853	1.41667	0	0	22	0	3	1	0	47.9398		2	1	1	2	0	22	0	3	1	4.44
854	11.75	0	1	6	0	2	0	0	68.4517	0	3	1	1	3	1	6	0	2	0	3.12
855	2.83333	0	1	10	0	2	0	0	69.4757		1	1	0	1	1	10	0	2	1	3.2
856	2.91667	0	0		2	2	1	0	42.5927		3	1	0	3	0	18	2	2	1	4.36
857	10	0	1	30	0	1	0	0	56.1342	0	4	2	1	4	1	30	0	1	0	2.6
858	4	0	0	20	0	2	0	0	51.718	1	2	2	1	2	0	20	0	2	1	3.4
859	1.75	0	1	27	0	3	0	0	70.8693	0	2	2	1	2	1	27	0	3	0	4.54
860	11.4167	0	1	14	0	1	0	0	66.5407	1	3	1	1	3	1	14	0	1	1	2.28
861	14.4167	0		12	0	1	0	0	50.4695	0	2	3	1	2	1	12	0	1	0	2.24
862	2.08333	0	1	15	12	2	1	0	70.6557	0	3	1	0	3	1	15	12	2	0	5.3
863	22.1667	0	0			3	1	0	41.4237		2	1	0	2	0	45	1	3	1	5.9
864	8	0	1		0	3	1	0	64.9692	1	1	1	0	1	1	15	0	3	1	4.3
865	6.83333	0	1	31	1	2	0	0	55.2663	1	3	1	0	3	1	31	1	2	1	4.62
866	4.58333	0	1	12	2	1	0	0	49.1581	1	3	2	0	3	1	12	2	1	1	3.24
867	8.33333	0	0	34	0	2	0	0	42.8583	1	3	1	0	3	0	34	0	2	1	3.68
868	5.25	0	1	42	0	3	0	0	47.0144	1	3	1	0	3	1	42	0	3	1	4.84
869	1.58333	0	0	18	14	2	0	0	27.8385	1	3	1	0	3	0	18	14	2	1	5.36
870	5.75	0	1	20	0		0	0	76.3997		2	1	0	2	1	20	0	1	1	2.4
871	3.25	0	1	20	0		0	0	73.2868		2	1	0	2	1	20	0	1	1	2.4
872	10	0	1	30	1	2	0	0	69.8398	1	3	1	0	3	1	30	1	2	1	4.6
873	9	0	1		0		0	0	77.9055		2	1	0	2	1	19	0	3	1	4.38
874	2.08333	1	1	60		2	1	0	68.1287	1	2	1	0	2	1	60	15	2	1	6.2
875	0.416667	0	1	32	1	2	0	0	76.4873	0	4	1	0	4	1	32	1	2	0	4.64
876	7.91667	1	1	35	3		0	0	67.4634		1	1	0	1	1	35	3	3	1	5.7
877	3.5	0	1	17	0	1	0	0	69.41	1	4	1	1	4	1	17	0	1	1	2.34
878	5.75	0	1	23	0		0	0	57.3443	0	2	3	1	2	1	23	0	2	0	3.46
879	9.58333	0	0	13	7	3	1	1	43.2225	1	4	1	1	4	0	13	7	3	1	6.26
880	2.33333	0	1	15	4	1	0	0	79.1896	0	3	1	0	3	1	15	4	1	0	4.3
881	10.0833	0	0	19	0	1	0	0	52.4654	1	3	2	0	3	0	19	0	1	1	2.38
882	4.16667	0	0	32	2	2	0	0	48.7858	1	4	1	0	4	0	32	2	2	1	4.64
883	12	0	1		0	3	0	0	61.7878		1	1	0	1	1	15	0	3	1	4.3
884	2	0	1	34	9	2	0	0	60.5804	1	3	1	0	3	1	34	9	2	1	5.68
885	5.33333	0	1	23	0	2	0	0	64.742		1	1	0	1	1	23	0	2	1	3.46
886	14.4167	0	0	25	0	3	0	0	44.2519	0	2	1	0	2	0	25	0	3	0	4.5
887	7	0			0		0	0	51.0828		1	3	0	1	1	17	0	2	1	3.34
888	6.08333	1	0	40	1	2	1	0	46.8556		2	1	0	2	0	40	1	2	0	4.8
889	8.25	0	1	22	0	2	0	0	75.2608	1	2	1	1	2	1	22	0	2	1	3.44
890	9	0	0	40	0	2	0	0	55.4086	1	3	2	0	3	0	40	0	2	1	3.8
891	2.25	1	0	33	24	3	1	1	43.8686	0	2	1	0	2	0	33	24	3	0	6.66
892	7.75	0	1	12	9	2	1	0	63.8494	1	3	1	0	3	1	12	9	2	1	5.24
893	5.66667	0	1	110	4	2	0	0	55.822	1	4	2	0	4	1	110	4	2	1	7.2
894	15.3333	0	1	12	0	1	0	0	50.4613	1	3	1	1	3	1	12	0	1	1	2.24
895	1.91667	1	1	22	12	3	0	0	62.0287	0		1	0	3	1	22	12	3	0	6.44
896	5.33333	0	1	13	0	1	0	0	54.7734	1	4	3	1	4	1	13	0	1	1	2.26
897	5	0	0	19	2	2	0	0	51.5537	1	3	1	0	3	0	19	2	2	1	4.38
898	7.83333	0	1	28	22	2	0	0	70.7844		3	1	0	3	1	28	22	2	1	5.56
899	8.33333	0	1	16	0		0	0	46.9131		1	1	0	1	1	16	0	2	1	3.32
900	9	0	1	19	0	1	0	0	68.5065	1	3	1	0	3	1	19	0	1	1	2.38
901	5.16667	0	1	8	0		0	0	64.6188		1	1	0	1	1	8	0	2	0	3.16
902	8	0	1	12	0	3	1	0	54.7105	1	4	1	0	4	1	12	0	3	1	4.24
903	8.5	0	1	8	0	1	0	0	61.5222	1	2	1	1	2	1	8	0	1	1	2.16
904	13.25	0	1		0		0	0	73.3443		1	1	0	1	1	15	0	3	1	4.3
905	2.25	1	1	35	0	3	1	0	75.9973		3	1	0	3	1	35	0	3	0	4.7
906	4.25	0	1	15	0	2	0	0	58.0808		1	1	0	1	1	15	0	2	0	3.3
907	7	0	1	6	0	2	0	0	76.5065		2	3	0	2	1	6	0	2	1	3.12
908	7.91667	1	1	30		1	0	0	72.3066	1	1	1	0	1	1	30	0	1	1	2.6
909	0.416667	0	0	28	0	2	0	0	40.1287	1	4	1	1	4	0	28	0	2	1	3.56
910	0.0833333	0	1	12	0	1	0	0	57.5578	1	1	1	1	1	1	12	0	1	1	2.24
911	3.58333	1	1	25	6	1	0	0	47.1047	1	2	1	0	2	1	25	6	1	1	4.5
912	7.16667	0	1	25	4	2	0	0	55.8275	1	3	1	0	3	1	25	4	2	1	5.5
913	6.08333	0	1	40	0	2	1	0	60.2464	0	2	1	0	2	1	40	0	2	0	3.8
914	9.83333	0		50	0	3	0	0	56.6051	1	2	1	0	2	1	50	0	3	1	5
915	11.6667	0	1	13	0	3	1	0	71.655		2	2	0	2	1	13	0	3	1	4.26
916	9.16667	0	1	45	0	1	0	0	61.295		1	1	0	1	1	45	0	1	0	2.9
917	1.33333	0	1			3	0	0	60.6845	0	3	1	1	3	1	38	0	3	0	4.76
918	10	0	1	13	0	1	0	0	74.1054	1	2	1	1	2	1	13	0	1	1	2.26
919	5	1	0	55	8	3	1	1	41.9658		3	1	0	3	0	55	8	3	0	7.1
920	4.75	0	1	11	0	3	1	0	66.9678	1	1	1	0	1	1	11	0	3	1	4.22
921	1	0	0	15	0	1	0	0	41.6099	1	2	3	1	2	0	15	0	1	1	2.3
922	6.25	1	1	30			0	0	77.3005		2	1	0	2	1	30	0	2	0	3.6
923	9.33333	0	1	16	0	1	0	0	61.3744	0	2	1	1	2	1	16	0	1	0	2.32
924	12.0833	0	1	10	0	2	1	0	57.1773	1	3	1	1	3	1	10	0	2	1	3.2
925	20.3333	0	0	20	1	3	1	0	41.1937		2	1	0	2	0	20	1	3	1	5.4
926	9.91667	0	1	9	0	2	0	0	63.7864	1	4	1	1	4	1	9	0	2	1	3.18
927	4.08333	1	1	13	0	1	0	0	72.1588	1	1	1	1	1	1	13	0	1	1	2.26
928	7	0	0	20	0	2	0	0	40.5092		2	1	0	2	0	20	0	2	0	3.4
929	2.41667	1		1	1		0	0	56.8706		3	1	0	3	1	1	1	3	1	5.02
930	18.0833	0	1	4	5	2	0	0	52.1588	1	1	1	0	1	1	4	5	2	1	5.08
931	7.91667	0	1	16	0	3	0	0	61.8508		2	1	0	2	1	16	0	3	1	4.32
932	3.41667	0	0	20	3	2	1	0	47.499	1	3	1	0	3	0	20	3	2	1	4.4
933	1.25	0	1	25	0	2	0	0	56.6051	1	4	1	0	4	1	25	0	2	1	3.5
934	0.0833333	0	1	32	16	2	0	0	79.4935	1	3	1	0	3	1	32	16	2	1	5.64
935	3	0	1	16	0	2	0	0	55.4004	0	2	1	1	2	1	16	0	2	0	3.32
936	1.5	1	0		0	3	0	0	27.1622		1	1	0	1	0	25	0	3	0	4.5
937	16.1667	0	0	42	0	3	0	0	50.5188		1	1	0	1	0	42	0	3	1	4.84
938	18.1667	0	0	10	0	2	0	0	51.948	0	2	1	1	2	0	10	0	2	0	3.2
939	3	0	0	32	0	1	0	0	51.2772	1	4	3	0	4	0	32	0	1	1	2.64
940	16.1667	0	1	18	0	2	0	0	54.8391	1	2	3	0	2	1	18	0	2	1	3.36
941	1	1	0	21	8	3	1	1	48.2601		2	1	0	2	0	21	8	3	0	6.42
942	11.4167	0	1	10	1	1	0	0	56.3806	1	4	1	1	4	1	10	1	1	1	3.2
943	4.5	1	1	20	0	1	0	0	59.3977	1	1	1	0	1	1	20	0	1	1	2.4
944	0.583333	0	1	70	6	2	1	0	79.488	0	3	1	0	3	1	70	6	2	0	6.4
945	1.5	0	1	27	2	3	0	0	52.7283	1	3	1	0	3	1	27	2	3	1	5.54
946	0.416667	0	1	12		3	0	0	77.963		1	1	0	1	1	12	0	3	0	4.24
947	3.5	0	1	12	0	3	0	0	61.076		1	1	0	1	1	12	0	3	1	4.24
948	5.08333	0	0		2	2	1	0	50.3929	0	2	1	0	2	0	23	2	2	0	4.46
949	10.25	0	1	15	0	1	0	0	56.6982	1	2	1	0	2	1	15	0	1	1	2.3
950	7	0	0	40	1	3	1	0	47.5373	0	2	1	0	2	0	40	1	3	0	5.8
951	0.666667	1	0	15	2	1	0	0	37.1636		4	1	1	4	0	15	2	1	0	3.3
952	2.08333	0	1	25	0	1	0	0	53.6153	0	2	1	1	2	1	25	0	1	0	2.5
953	9.25	0	0	90	0	3	0	0	38.7762	0	4	3	0	4	0	90	0	3	0	5.8
954	5.58333	0	0	25	0	2	0	0	52.8624		1	2	0	1	0	25	0	2	1	3.5
955	11.1667	0	0	15	0	3	0	0	45.5825	1	1	1	0	1	0	15	0	3	1	4.3
956	9.5	0	1	9	3	1	0	0	55.2854	1	4	1	1	4	1	9	3	1	1	3.18
957	1.25	1	0	30	4	3	1	0	46.4723	0	2	1	0	2	0	30	4	3	0	6.6
958	16.5	0		22	0	3	0	0	53.8426	1	1	1	0	1	1	22	0	3	1	4.44
959	1	0	1	40	4	2	0	0	58.2478	0	3	1	0	3	1	40	4	2	0	5.8
960	6.08333	0	1	10	0	2	0	0	62.5079		1	3	0	1	1	10	0	2	1	3.2
961	0.25	1	1	65	27	3	1	0	55.6934	1	3	1	0	3	1	65	27	3	1	7.3
962	0.833333	0	0	38	0	3	0	0	37.911	1	3	1	0	3	0	38	0	3	1	4.76
963	0.833333	1	0		5		1	0	50.8994	0	2	2	0	2	0	65	5	3	0	7.3
964	17.25	0		7	0	3	0	0	50.9569		2	1	1	2	1	7	0	3	0	4.14
965	9	0	1	18	0	3	0	0	58.2888	0	4	1	1	4	1	18	0	3	0	4.36
966	12.4167	0	0	35	0	2	0	0	50.2998	1	1	1	0	1	0	35	0	2	1	3.7
967	4.58333	0	1		0		0	0	74.6201		1	2	0	1	1	10	0	2	1	3.2
968	13.25	0	1	10	0	1	0	0	52.4682	1	4	1	1	4	1	10	0	1	1	2.2
969	8.16667	0		17	0	1	0	0	52.8816	1	1	1	0	1	1	17	0	1	1	2.34
970	13.0833	0	1	18	0	2	1	0	63.5921	1	4	1	1	4	1	18	0	2	1	3.36
971	8.5	0	1		1	2	0	0	52.5175	1	3	1	0	3	1	18	1	2	1	4.36
972	9	0	1	13	0	1	1	0	71.4825	1	2	1	1	2	1	13	0	1	1	2.26
973	20.0833	0	0	22	0	1	0	1	49.6619		1	1	0	1	0	22	0	1	1	2.44
974	11.1667	0	1	15	0	2	0	0	58.7515	1	1	1	1	1	1	15	0	2	1	3.3
975	6	0	1	25	1	1	1	1	68.6215	1	3	1	0	3	1	25	1	1	1	3.5
976	11.5	0	1	14	0	2	0	0	56.1917	1	2	2	1	2	1	14	0	2	1	3.28
977	8.16667	0	1	15	0	2	0	0	51.447	0	2	1	1	2	1	15	0	2	0	3.3
978	1.91667	0	1	20	0	2	0	0	41.1307	1	1	1	0	1	1	20	0	2	1	3.4
979	11.0833	0	1	37	0	2	0	0	60.2902	1	3	1	0	3	1	37	0	2	1	3.74
980	11	0	1	15	0	1	0	0	61.2266	1	4	1	1	4	1	15	0	1	1	2.3
981	1.41667	0	0	11	0	1	0	0	37.5305	1	4	1	1	4	0	11	0	1	1	2.22
982	4.75	0	0	20	1	3	0	0	46.7981	0	3	1	1	3	0	20	1	3	0	5.4
983	1.25	0	1	7	0	2	0	0	69.6263	1	2	1	1	2	1	7	0	2	1	3.14
984	2.41667	1	1	17	2	2	0	0	54.4394	1		1	0	2	1	17	2	2	1	4.34
985	8	0	1	35	0		0	0	56.0383	1	3	3	0	3	1	35	0	2	1	3.7
986	17.4167	0	0	15	0	1	1	0	41.7878	1	2	1	0	2	0	15	0	1	1	2.3
987	2.5	0	1	45	11	3	1	0	58.5544	0	3	1	0	3	1	45	11	3	0	6.9
988	9	0	1	20	0	2	0	0	61.5661	1	3	1	1	3	1	20	0	2	1	3.4
989	3.66667	0	1	25	0		0	0	73.9055		1	1	0	1	1	25	0	3	0	4.5
990	1.91667	0	1	9	0	2	0	0	67.9179	1	3	1	1	3	1	9	0	2	1	3.18
991	11.25	0	1	24	1	2	0	0	56.3477	1	1	2	0	1	1	24	1	2	1	4.48
992	5.41667	0	1		0		0	0	74.1875		1	2	0	1	1	32	0	1	1	2.64
993	6.16667	0	1	20	0	1	1	0	72.0164		2	1	0	2	1	20	0	1	0	2.4
994	11	0	1	20	0	1	0	0	52.3422	1	4	1	1	4	1	20	0	1	1	2.4
995	3.16667	1	0	17	1	3	1	0	45.7276	0	2	1	0	2	0	17	1	3	0	5.34
996	3.5	1	1	25	21		0	0	73.2047	0	2	1	0	2	1	25	21	2	0	5.5
997	3.16667	0	0	15	0	2	0	0	34.423	1	2	1	1	2	0	15	0	2	1	3.3
998	3.33333	0	1	25	4	2	1	0	64.783	1	4	2	0	4	1	25	4	2	1	5.5
999	2.91667	0	1	20	4	2	0	0	67.4798	1	3	2	1	3	1	20	4	2	1	5.4
1000	0.333333	0	1	18	0	2	0	0	76.731	0	1	1	0	1	1	18	0	2	0	3.36
1001	2.91667	0	1	22	0	1	0	0	68.0876	1	4	2	1	4	1	22	0	1	1	2.44
1002	5.91667	1	1	40			0	0	78.4695		2	1	0	2	1	40	4	1	0	4.8
1003	1	0	1	40	3	3	1	0	44.3587	0	2	2	0	2	1	40	3	3	0	5.8
1004	6.41667	0	1	22	1	2	0	0	63.6851		3	1	0	3	1	22	1	2	1	4.44
1005	10	0	1	11	0	2	0	0	72.8843	1	2	1	1	2	1	11	0	2	1	3.22
1006	13.4167	0	0		0		0	0	48.3395		2	1	0	2	0	22	0	2	0	3.44
1007	1.66667	1	0	23	0	1	0	0	38.6174	0	2	1	0	2	0	23	0	1	0	2.46
1008	2.66667	0	0	20	0	2	0	0	32.8898	1	4	1	1	4	0	20	0	2	1	3.4
1009	5	0	0		11	2	0	0	49.128		3	1	0	3	0	20	11	2	1	5.4
1010	0.0833333	0	0	24		1	0	0	41.7933	1	1	1	1	1	0	24	3	1	1	3.48
1011	8.66667	0	1	16	1	2	0	1	75.8029	1	3	1	0	3	1	16	1	2	1	4.32
1012	4.33333	0	0	22	1	3	1	0	37.4839	1	3	1	0	3	0	22	1	3	1	5.44
1013	9.08333	0	0	1	0		0	0	45.0157		1	1	0	1	0	1	0	2	1	3.02
1014	0.916667	0	1	16		3	0	0	62.1629	1	1	1	1	1	1	16	0	3	1	4.32
1015	8.41667	0	1	1	0	1	0	0	60.4517		1	1	0	1	1	1	0	1	0	2.02
1016	5.41667	0	1	25	2	2	0	0	69.1061	0	3	1	0	3	1	25	2	2	0	4.5
1017	1.5	0	1	27	0	3	0	0	52.8487	0	4	1	1	4	1	27	0	3	0	4.54
1018	1.91667	1	1	70		3	0	0	76.1615	1	2	1	0	2	1	70	1	3	1	6.4
1019	1.16667	0	1	16		3	1	0	63.2334	1	2	1	0	2	1	16	4	3	1	6.32
1020	14.25	0	1	12	0	2	1	0	63.3046	1	1	2	0	1	1	12	0	2	1	3.24
1021	0.166667	1	1	25		3	1	0	66.2368	0	2	1	0	2	1	25	2	3	0	5.5
1022	8.75	0	0	22	2	2	1	0	50.7789	0	3	1	0	3	0	22	2	2	0	4.44
1023	2.25	1	1	22	11	2	1	0	51.4305		2	1	0	2	1	22	11	2	0	5.44
1024	4.08333	1	1		2	3	1	0	45.3114	0	2	2	0	2	1	55	2	3	0	6.1
1025	6.75	0	1	12	0	2	0	0	47.5893	1	2	1	0	2	1	12	0	2	1	3.24
1026	10.8333	0	1	32	0	2	0	0	61.1225	1	4	1	0	4	1	32	0	2	1	3.64
1027	1.83333	0	0		1	3	0	0	26.7159		3	1	0	3	0	22	1	3	0	5.44
1028	3.25	1	1	31	13	2	1	0	73.7002	1	3	1	0	3	1	31	13	2	1	5.62
1029	1.33333	1	1	2	0		0	0	53.7467			1	0	2	1	2	0	2	1	3.04
1030	6.25	0	0	9	0	3	0	0	46.5763		2	1	1	2	0	9	0	3	1	4.18
1031	3.75	0	1	10	0	2	0	0	76.6598		1	1	0	1	1	10	0	2	1	3.2
1032	7.33333	0	0	22			1	0	44.742		2	3	0	2	0	22	12	2	0	5.44
1033	8.16667	0	0	10	0	3	0	0	52.3559		1	1	0	1	0	10	0	3	1	4.2
1034	5.75	0	1	12	18	2	0	0	66.8364	1	4	1	1	4	1	12	18	2	1	5.24
1035	11.6667	0	1	15	0	3	0	0	64.052	1	2	1	0	2	1	15	0	3	1	4.3
1036	17.9167	0	0	45	0	3	0	0	48.6023		2	1	0	2	0	45	0	3	1	4.9
1037	1.91667	0	1	31	18	1	0	0	60.1561	1	3	1	0	3	1	31	18	1	1	4.62
1038	8.41667	0	1	12	0	2	0	0	70.5544	1	2	1	1	2	1	12	0	2	1	3.24
1039	1.33333	1	1	70	0	2	0	0	65.7057	0	4	1	0	4	1	70	0	2	0	4.4
1040	5.66667	0	0	10		2	1	0	42.1875		2	1	1	2	0	10	2	2	1	4.2
1041	2.5	1	1	25	6	3	1	1	65.7851	1	2	1	0	2	1	25	6	3	1	6.5
1042	12.0833	0	1	10	0	2	0	0	54.3162	1	2	1	1	2	1	10	0	2	1	3.2
1043	8	0	1	50	8	1	0	0	74.8912	1	4	1	0	4	1	50	8	1	1	5
1044	3	0	1	19	2	2	0	0	68.9692	1	4	1	1	4	1	19	2	2	1	4.38
1045	22.0833	0	0		0		0	0	36.3203		1	1	0	1	0	20	0	1	1	2.4
1046	11.0833	0	0	20	0	3	0	0	51.6879		1	1	0	1	0	20	0	3	1	4.4
1047	2.41667	1	1	25	0	2	1	0	56.115	0	1	1	0	1	1	25	0	2	0	3.5
1048	9.5	0	0	5	1	1	0	0	47.4387	1	4	1	1	4	0	5	1	1	1	3.1
1049	2.83333	0	1	25	6	2	1	0	76.9199	1	2	1	0	2	1	25	6	2	1	5.5
1050	0.333333	0	1	40		3	1	0	73.64	0	2	1	1	2	1	40	0	3	0	4.8
1051	1.58333	1	1	25	0	3	0	0	77.6646	1	1	1	0	1	1	25	0	3	1	4.5
1052	1.66667	0	1	40	0	2	0	0	63.4442	1	1	1	0	1	1	40	0	2	1	3.8
1053	3	0	0	17	0	2	0	0	42.7324	1	2	1	1	2	0	17	0	2	1	3.34
1054	5.91667	0	1	45	0	2	0	0	79.1622	1	3	1	0	3	1	45	0	2	1	3.9
1055	4.66667	1	1	35	0	2	0	0	46.705	0	1	1	0	1	1	35	0	2	0	3.7
1056	5	0	1	40	1	2	1	0	77.232	1	3	1	0	3	1	40	1	2	1	4.8
1057	12	0	1	13	0	2	0	0	64.3997		1	1	0	1	1	13	0	2	1	3.26
1058	9.16667	0	1	20	1	3	0	0	59.655	0	2	1	0	2	1	20	1	3	0	5.4
1059	11.0833	0	1	8	0	1	0	0	65.8207	1	2	2	1	2	1	8	0	1	1	2.16
1060	4.25	1	1	38	6		0	0	60.8077	0	3	3	0	3	1	38	6	3	0	6.76
1061	2.33333	0	1	17	0	1	0	0	79.6386	1	1	1	0	1	1	17	0	1	1	2.34
1062	7.91667	0	1		0		0	0	71.4278		1	3	1	1	1	15	0	2	1	3.3
1063	10	0	0	22	5	2	1	0	49.6838		1	1	0	1	0	22	5	2	1	5.44
1064	8.16667	0	0	22	6	2	0	0	48.3094		3	3	0	3	0	22	6	2	1	5.44
1065	4.66667	0	0	25	0		0	0	41.3032		2	1	0	2	0	25	0	2	1	3.5
1066	17.25	0	0	17	6	1	0	0	51.1403	1	3	2	1	3	0	17	6	1	1	4.34
1067	1.91667	1	0			3	1	0	37.1088		2	1	0	2	0	15	1	3	0	5.3
1068	8.5	0	1	22	0	3	0	0	70.1547	1	1	1	0	1	1	22	0	3	1	4.44
1069	5.33333	0	1	1	0		0	0	61.117	0	2	1	1	2	1	1	0	1	0	2.02
1070	2.58333	0		15	0	2	1	0	56.9254		1	1	0	1	1	15	0	2	1	3.3
1071	3.91667	0	1	23	0	3	0	0	74.7899	1	1	1	0	1	1	23	0	3	1	4.46
1072	9.5	0	1	13	0	1	0	0	62.9541	1	2	1	1	2	1	13	0	1	1	2.26
1073	2.5	0	1	20	10	1	0	0	66.4586	1	2	1	1	2	1	20	10	1	1	4.4
1074	2.41667	0	1	20	0	3	1	0	79.1567	1	1	1	0	1	1	20	0	3	1	4.4
1075	5.16667	0	1	35	7	2	0	0	58.0999	0	3	1	0	3	1	35	7	2	0	5.7
1076	0.916667	1	1	50		2	1	0	66.0178	0	2	1	0	2	1	50	0	2	0	4
1077	11.3333	0	1	10	0	1	0	0	60.2601	1	1	1	1	1	1	10	0	1	1	2.2
1078	11.0833	0	1	4	0		0	0	77.8809	0	4	1	0	4	1	4	0	2	0	3.08
1079	4.75	0	1	11	0	3	1	0	54.4778	0	2	1	1	2	1	11	0	3	0	4.22
1080	9.5	0	1	32	1	3	1	1	50.0972	0	2	3	0	2	1	32	1	3	0	5.64
1081	16	0	1	10	9		0	0	60.1807	1	3	1	0	3	1	10	9	1	1	4.2
1082	11.1667	0	0	12	0	2	0	0	45.6975	1	3	1	1	3	0	12	0	2	1	3.24
1083	2.41667	1	1	25	6	2	1	0	64.1697	1	2	1	0	2	1	25	6	2	1	5.5
1084	9.16667	0	1	10	0	2	1	0	72.4956		1	1	0	1	1	10	0	2	1	3.2
1085	11.0833	1	0	70	3	3	1	0	33.0979	1	3	2	0	3	0	70	3	3	1	6.4
1086	0.0833333	0	1	35		1	0	0	55.0554		1	1	1	1	1	35	0	1	1	2.7
1087	8.08333	0	0	20	1	2	0	0	45.5962		2	1	0	2	0	20	1	2	1	4.4
1088	3.33333	0	1	30		2	1	0	70.6995		4	1	1	4	1	30	11	2	1	5.6
1089	6.83333	0	0	40	5	3	1	0	34.7351		2	1	0	2	0	40	5	3	1	6.8
1090	12.9167	0	0	20	0	3	0	0	51.5811	0	1	1	0	1	0	20	0	3	0	4.4
1091	8	1	1	15	0	2	0	0	71.8932	1	4	1	1	4	1	15	0	2	1	3.3
1092	5.75	0	1	5	0		0	0	55.8111		2	1	1	2	1	5	0	1	1	2.1
1093	2.5	0	0	12	3	2	0	0	43.4442	0	3	1	0	3	0	12	3	2	0	4.24
1094	2.91667	0	1	23	0	2	0	0	75.436	1	2	1	1	2	1	23	0	2	1	3.46
1095	2.58333	0	1	12	5	3	0	0	64.1451		2	1	0	2	1	12	5	3	0	6.24
1096	5.75	0	1	20	0	2	0	0	74.2669	1	2	3	0	2	1	20	0	2	1	3.4
1097	5.5	1	1	20	0	1	0	0	45.8617	0	1	1	0	1	1	20	0	1	0	2.4
1098	15	0	0	37	1	3	0	0	39.9014	0	3	1	0	3	0	37	1	3	0	5.74
1099	5	0	1	10	1	3	1	0	63.8083	1	2	1	0	2	1	10	1	3	1	5.2
1100	20.3333	0	1	18	0	1	1	0	48.8159		2	1	0	2	1	18	0	1	1	2.36
1101	0.75	0	1	15	0		0	0	70.1383		1	1	0	1	1	15	0	3	0	4.3
1102	8.83333	0	0	12	0	2	1	0	42.8145		2	1	1	2	0	12	0	2	1	3.24
1103	9.33333	0	0	27	0	3	1	0	50.1191		1	1	0	1	0	27	0	3	1	4.54
1104	8.33333	0	1	8	0	1	0	0	74.8611	1	3	2	0	3	1	8	0	1	1	2.16
1105	1.41667	1	1		0		1	0	65.358		2	1	0	2	1	25	0	1	1	2.5
1106	1.75	0	1	15	0	1	0	0	67.8576	1	1	1	1	1	1	15	0	1	1	2.3
1107	6.08333	0	0	16	0	2	1	0	36.6763		1	1	0	1	0	16	0	2	1	3.32
1108	1.16667	0	1	75	5	2	1	0	59.3429	0	4	1	0	4	1	75	5	2	0	6.5
1109	6.58333	0	1	25	0	3	1	0	63.5592		3	1	0	3	1	25	0	3	1	4.5
1110	1.25	0	1	18	0	2	0	0	63.9261	0	4	3	1	4	1	18	0	2	0	3.36
1111	6.25	0	1	30	1	2	1	1	76.9281	0		2	0	3	1	30	1	2	0	4.6
1112	7.16667	0	1	18	1	2	1	0	42.3217	1	2	1	0	2	1	18	1	2	1	4.36
1113	11.4167	0	1	12	0	1	0	0	72.7036		1	1	0	1	1	12	0	1	0	2.24
1114	2.33333	0	1	30	14	3	1	0	65.8809	0	3	1	0	3	1	30	14	3	0	6.6
1115	5.33333	0		35	5	2	0	0	51.6277	0	3	1	0	3	1	35	5	2	0	5.7
1116	7.58333	1	1	22	1	3	1	0	50.2149		2	1	0	2	1	22	1	3	0	5.44
1117	3.83333	1	0	110	11	3	1	1	50.1684	0	2	1	0	2	0	110	11	3	0	8.2
1118	3.58333	0	1	24	1	2	0	0	58.82	1	3	1	0	3	1	24	1	2	1	4.48
1119	3.91667	1	1	23	4	3	0	0	59.9671	1	2	1	0	2	1	23	4	3	1	6.46
1120	2.91667	0	1	19	2	2	0	0	52.9829	1	4	1	1	4	1	19	2	2	1	4.38
1121	15.4167	0	1	17	0	3	1	0	50.538	1	1	1	0	1	1	17	0	3	1	4.34
1122	9.58333	0	1		0		0	0	50.3792		2	1	0	2	1	47	0	1	1	2.94
1123	0.583333	0	1	20	0		0	0	71.896		2	1	0	2	1	20	0	3	0	4.4
1124	19.5833	0	0	20	1	1	0	1	47.4853	1	2	1	0	2	0	20	1	1	1	3.4
1125	13.9167	0	0	16	0	1	0	0	45.3963	1	4	3	1	4	0	16	0	1	1	2.32
1126	10.5	0	0	13	1	3	0	0	44.5914		2	1	0	2	0	13	1	3	1	5.26
1127	14.0833	0	0	10	0		0	0	48.5667	1	2	1	1	2	0	10	0	2	1	3.2
1128	4.66667	0	1		0		0	0	70.7132	1	1	1	0	1	1	6	0	2	1	3.12
1129	1.25	0	1	32	0	1	0	0	67.0993	0	2	1	0	2	1	32	0	1	0	2.64
1130	3.16667	0	1	24	20	2	1	0	70.2861	0	2	1	0	2	1	24	20	2	0	5.48
1131	4.5	0	1	25	3	1	1	0	63.7919	1	2	1	0	2	1	25	3	1	1	3.5
1132	2.5	0	1	20	5	2	0	0	60.5311	1	3	1	0	3	1	20	5	2	1	5.4
1133	10.3333	0	1	55	10	2	0	0	67.7509	1	3	2	0	3	1	55	10	2	1	6.1
1134	9.75	0	0	21	3	1	0	0	48.3641	1	4	1	1	4	0	21	3	1	1	3.42
1135	8.25	0	1				0	0	76.5476		2	3	0	2	1	18	0	3	1	4.36
1136	2	0	1	12	0	1	0	0	78.9377	1	1	3	1	1	1	12	0	1	1	2.24
1137	4.25	0	1	11	0	3	0	0	60.0739	0	4	1	0	4	1	11	0	3	0	4.22
1138	14	0	1	17	0	1	0	0	58.8364	1	2	1	1	2	1	17	0	1	1	2.34
1139	3.5	0	1	14	0	2	0	0	79.9042		1	1	0	1	1	14	0	2	1	3.28
1140	14.6667	0	0	54	0	2	0	0	46.4914	1	2	1	0	2	0	54	0	2	1	4.08
1141	5	0	1	25	2	2	0	0	51.0116	0	2	2	0	2	1	25	2	2	0	4.5
1142	5	0	1	12	0	2	1	0	55.8029	1	2	1	1	2	1	12	0	2	1	3.24
1143	3.33333	0	1	24	0		0	0	77.3717	1	3	1	0	3	1	24	0	3	1	4.48
1144	9.75	0	1	22	0	1	0	0	57.2074	1	1	1	0	1	1	22	0	1	1	2.44
1145	3.41667	0	1		0		0	0	65.7823		2	1	1	2	1	6	0	3	1	4.12
1146	6.33333	1	1	22	0	1	0	0	57.4182	1	3	3	0	3	1	22	0	1	1	2.44
1147	6.91667	0	1	24	0	3	1	1	36.6598		2	2	0	2	1	24	0	3	1	4.48
1148	4	1	1	15	0		0	0	79.3648		2	3	0	2	1	15	0	3	0	4.3
1149	5.75	0	0	20	0		0	0	33.8891	0	2	2	1	2	0	20	0	1	0	2.4
1150	0.583333	0	1	11	1	3	0	0	78.0479	0	1	1	0	1	1	11	1	3	0	5.22
1151	4.5	0	0	15	0	3	0	0	34.9103	0	4	1	1	4	0	15	0	3	0	4.3
1152	10.8333	0	1	13	1	1	1	0	68.4819	1	2	1	0	2	1	13	1	1	1	3.26
1153	10	0	1	12	0	1	0	0	54.3518	1	3	3	0	3	1	12	0	1	1	2.24
1154	1.83333	1	1	5	0	1	0	0	60.553		2	3	1	2	1	5	0	1	1	2.1
1155	13.1667	0	0	30	0		0	0	36.6954	0	1	1	0	1	0	30	0	1	0	2.6
1156	1.5	0	1	25	0	2	0	0	68.6352	1	4	1	1	4	1	25	0	2	1	3.5
1157	3	0	1	25	0	3	1	0	71.7235	1	1	1	0	1	1	25	0	3	1	4.5
1158	0.0833333	0	1	13	0	2	0	0	77.0568	1	1	1	0	1	1	13	0	2	1	3.26
1159	15.75	0	0	23	5	2	0	0	49.6646	1	3	1	1	3	0	23	5	2	1	5.46
1160	3	1	0	23	1	3	0	0	45.0021	1	3	1	0	3	0	23	1	3	1	5.46
1161	10.6667	0	1	2	0	2	0	0	65.4839		2	1	1	2	1	2	0	2	0	3.04
1162	14.9167	1	1	6			0	0	79.1759		2	1	0	2	1	6	0	2	1	3.12
1163	10.25	0	1	8	0	1	0	0	61.9603	1	3	1	1	3	1	8	0	1	1	2.16
1164	2.75	1	0	75	7	3	1	1	47.6715	1	2	1	0	2	0	75	7	3	1	7.5
1165	2.5	0	1	20	0	2	0	0	76.5503	1		1	0	2	1	20	0	2	1	3.4
1166	7.5	0	0	18	0	3	0	0	27.9233		2	1	1	2	0	18	0	3	1	4.36
1167	4.91667	0		22	1	2	0	0	53.065	0	3	1	0	3	1	22	1	2	0	4.44
1168	2.33333	0	1	25	13	2	0	0	51.1294	0	2	1	0	2	1	25	13	2	0	5.5
1169	0.333333	0	1	25	0	2	0	0	58.8966	1	4	1	1	4	1	25	0	2	1	3.5
1170	4.08333	0	1	18	0	2	0	0	77.0869	1	3	1	1	3	1	18	0	2	1	3.36
1171	9	0	0	12	0	1	0	0	46.6995	0	3	1	1	3	0	12	0	1	0	2.24
1172	1.33333	0	0	1	0		0	0	46.2341	0	1	1	0	1	0	1	0	3	0	4.02
1173	0.0833333	0		22	0		0	0	51.1841		1	1	1	1	1	22	0	1	1	2.44
1174	5.25	0	0	25	2	2	0	0	46.8994	1	4	1	1	4	0	25	2	2	1	4.5
1175	4.08333	0	1	34	0	3	0	0	55.2635	1	3	1	0	3	1	34	0	3	1	4.68
1176	0.833333	0	1	20	1	3	1	0	58.5133	1	4	1	0	4	1	20	1	3	1	5.4
1177	10.9167	0	1	15	0	2	1	0	55.7536		2	1	1	2	1	15	0	2	1	3.3
1178	0.75	0	1	10		1	0	0	68.2628		1	1	0	1	1	10	0	1	1	2.2
1179	3.25	0	1	14	2	2	1	0	61.024	1	4	1	1	4	1	14	2	2	1	4.28
1180	1.08333	0		38	13	3	0	0	50.7351	1	3	1	0	3	1	38	13	3	1	6.76
1181	2.58333	1	1	15	0	3	0	0	64.6078		2	1	0	2	1	15	0	3	1	4.3
1182	8.41667	0	0	15	1	3	0	0	45.5441		2	1	0	2	0	15	1	3	1	5.3
1183	0.416667	0	1		0	2	0	0	75.9644		1	1	0	1	1	18	0	2	1	3.36
1184	5.25	0	0	19	1	1	0	0	49.1225	1	3	1	1	3	0	19	1	1	1	3.38
1185	16.5	0		22	0		0	0	51.7043	1	1	2	0	1	1	22	0	2	1	3.44
1186	11.6667	0	1	22	0	3	0	0	68.7666	0	1	1	0	1	1	22	0	3	0	4.44
1187	14.5	0	1	3			0	0	74.5544		1	3	1	1	1	3	0	2	0	3.06
1188	7	0	1	17	1	2	0	0	72.9829	1	4	1	1	4	1	17	1	2	1	4.34
1189	6	0	0	20	4	3	1	0	48.616	0	2	1	0	2	0	20	4	3	0	6.4
1190	7.25	0	1	27	5	1	0	0	67.6441	1	3	1	0	3	1	27	5	1	1	4.54
1191	5.25	0	1	20	0	1	0	0	66.7488	1	4	1	0	4	1	20	0	1	1	2.4
1192	4.58333	0	1	24	0	3	1	0	76.9692		1	1	0	1	1	24	0	3	0	4.48
1193	3.66667	1	1	40	5		0	0	76.7858	0	2	1	0	2	1	40	5	3	0	6.8
1194	0.25	0	1	19	1	2	0	0	73.4045	0	1	1	0	1	1	19	1	2	0	4.38
1195	0.833333	0	1	60	2	3	1	0	73.3826		1	1	0	1	1	60	2	3	1	6.2
1196	6.25	0	1	18	0	2	0	0	54.9979	1	2	1	0	2	1	18	0	2	1	3.36
1197	13	0	1	14	0	1	0	0	54.7242	1	4	1	1	4	1	14	0	1	1	2.28
1198	3	0	1	32	0	3	1	0	54.2231	0	1	1	0	1	1	32	0	3	0	4.64
1199	2.75	1	0	25		2	0	0	42.3546	0	3	1	0	3	0	25	14	2	0	5.5
1200	2.58333	0	1	10		2	1	0	76.0164		2	1	1	2	1	10	2	2	0	4.2
1201	4	0	1	5	0	1	0	0	54.36	1	1	1	0	1	1	5	0	1	1	2.1
1202	5.83333	0	1	15	0	3	1	0	62.36	1	1	1	0	1	1	15	0	3	1	4.3
1203	8.75	0	1	27	0	2	0	0	49.0678	1	1	1	0	1	1	27	0	2	1	3.54
1204	2.75	1	1	22	6	1	0	0	72.8679	0	3	2	1	3	1	22	6	1	0	4.44
1205	6.25	0	0	24	0	2	0	0	49.3854		1	1	0	1	0	24	0	2	1	3.48
1206	11.75	0			0		0	0	50.0862	0	1	1	0	1	1	34	0	1	0	2.68
1207	3	1	1	50	7	2	1	1	64.2683	0	2	1	0	2	1	50	7	2	0	6
1208	6	0	1	25	0	1	0	0	62.1656	1	2	1	1	2	1	25	0	1	1	2.5
1209	0.0833333	0	1	15	1	3	0	0	58.2149	0	3	1	0	3	1	15	1	3	0	5.3
1210	4.5	1	1	15	0	3	0	0	71.8111		1	1	0	1	1	15	0	3	0	4.3
1211	2.41667	0	1	27	0	2	0	0	68.6352	0	1	1	1	1	1	27	0	2	0	3.54
1212	5.08333	0	1	30	0	2	0	0	67.4387	1	4	1	0	4	1	30	0	2	1	3.6
1213	13.25	0	1	8	0	2	0	0	66.5763	1	1	1	1	1	1	8	0	2	1	3.16
1214	11	0	1	22	1	1	0	0	59.7454		2	1	0	2	1	22	1	1	0	3.44
1215	7.91667	0	1		0		0	0	75.1923		1	1	0	1	1	80	0	1	1	3.6
1216	9.08333	0	1	15	0		0	0	68.6571		1	1	0	1	1	15	0	3	1	4.3
1217	7.08333	0	0	21	0	2	0	0	49.1992	1	4	1	1	4	0	21	0	2	1	3.42
1218	9.16667	0	1	20	0	2	0	0	44.8159	0	1	1	0	1	1	20	0	2	0	3.4
1219	3.33333	0	0	25	0	3	0	0	48.2574	0	2	1	1	2	0	25	0	3	0	4.5
1220	4.66667	0	1	12	1	3	1	0	68.2491	0	1	1	0	1	1	12	1	3	0	5.24
1221	6.66667	0		10	0		0	0	51.4168		1	1	0	1	1	10	0	1	0	2.2
1222	2	0	0	32	0	3	1	1	46.8693	1	3	1	0	3	0	32	0	3	1	4.64
1223	8.08333	0	1	15	16	2	1	0	56.9117	1	1	1	1	1	1	15	16	2	1	5.3
1224	20.9167	0	0		0		0	0	33.2348		1	1	0	1	0	12	0	2	1	3.24
1225	2.83333	0	1	53	18	3	0	0	55.8631	1	3	1	0	3	1	53	18	3	1	7.06
1226	18.3333	0	1	20	0		1	0	49.8782		1	2	0	1	1	20	0	2	1	3.4
1227	7.66667	0	1	28	0	2	0	0	66.6475	1	3	1	0	3	1	28	0	2	1	3.56
1228	0.416667	0		21	2	2	1	0	52.9637		1	1	0	1	1	21	2	2	0	4.42
1229	5.08333	0	1	27	2	1	0	0	69.0897	1	4	2	0	4	1	27	2	1	1	3.54
1230	6.66667	0	0		0	3	0	0	33.4675		2	1	1	2	0	18	0	3	1	4.36
1231	0.166667	0	1		0		0	0	70.0342		1	1	0	1	1	30	0	1	1	2.6
1232	9	0	0		0		0	0	31.7755		1	1	0	1	0	15	0	2	1	3.3
1233	3.83333	0	1	18	0	3	0	0	63.8029	0	1	1	0	1	1	18	0	3	0	4.36
1234	8.5	0	1		0		0	0	72.4079	1	1	2	0	1	1	30	0	1	1	2.6
1235	7	0	1	15	0	2	1	0	79.5811		2	1	0	2	1	15	0	2	1	3.3
1236	3.58333	1	1		6		0	0	42.1875	1	2	1	0	2	1	50	6	3	1	7
1237	10.4167	0	1	11	0	1	0	0	56.8761	1	1	1	1	1	1	11	0	1	1	2.22
1238	9.75	1	1	24	0	3	0	0	56.0739	1	1	1	0	1	1	24	0	3	1	4.48
1239	0.166667	0	0	60	22	2	0	0	30.36	0	2	1	0	2	0	60	22	2	0	6.2
1240	2.83333	0	1	80	7	3	0	0	60.1095	0	4	1	0	4	1	80	7	3	0	7.6
1241	8.08333	0	1	13	0	2	0	0	67.2717	1	4	1	1	4	1	13	0	2	1	3.26
1242	8	0	0	15	1		0	0	39.6468		3	1	0	3	0	15	1	1	1	3.3
1243	2.25	0	0	20	2	2	1	0	52.6763	1	4	1	1	4	0	20	2	2	1	4.4
1244	1.91667	0	0	5	3	1	0	0	49.9384	1	4	1	1	4	0	5	3	1	1	3.1
1245	7	0	1	20	0	3	1	0	50.7926	0	1	1	0	1	1	20	0	3	0	4.4
1246	6.83333	0	1	10	2	3	0	0	61.9083		3	1	0	3	1	10	2	3	1	5.2
1247	0.75	0	0	45	26	2	1	0	47.6359	0	1	1	0	1	0	45	26	2	0	5.9
1248	2.33333	1	1	30	14	3	1	1	52.9747	0	4	1	0	4	1	30	14	3	0	6.6
1249	12.25	0	0	28	0	2	0	0	45.3443	0	2	1	1	2	0	28	0	2	0	3.56
1250	1.66667	0	0	50	0	2	0	0	45.1006	1	4	1	0	4	0	50	0	2	1	4
1251	4.08333	0	0	14	1	2	0	0	42.1218	1	4	1	1	4	0	14	1	2	1	4.28
1252	5.58333	0	1	12	6	1	0	0	58.527	1	4	1	1	4	1	12	6	1	1	4.24
1253	6.83333	0	0	20	0	3	0	0	33.4483	0	2	1	0	2	0	20	0	3	0	4.4
1254	9.08333	0	1	7	0	2	1	0	73.065	0	4	2	1	4	1	7	0	2	0	3.14
1255	6.91667	0	1	20	0	3	1	0	70.8665	1	1	1	0	1	1	20	0	3	1	4.4
1256	14.8333	0	1	16	0	2	0	0	71.3155	1	3	2	1	3	1	16	0	2	1	3.32
1257	1.66667	0	1	110	1	3	0	0	59.5154	1	4	1	0	4	1	110	1	3	1	7.2
1258	4.33333	0	1	18	3	3	0	0	71.9151		3	1	0	3	1	18	3	3	0	5.36
1259	1.58333	1	1	30	21	3	0	0	54.4257	0	3	1	0	3	1	30	21	3	0	6.6
1260	7.08333	1	1	12	2	2	0	0	49.8097		2	1	0	2	1	12	2	2	0	4.24
1261	4.33333	1	0	31	0	2	1	0	42.9733	1	1	1	0	1	0	31	0	2	1	3.62
1262	4.75	0	1	2	0	3	1	0	55.6769	0	1	1	0	1	1	2	0	3	0	4.04
1263	4.66667	0	0	10	0	1	0	0	52.8323	0	2	3	1	2	0	10	0	1	0	2.2
1264	2.5	0	1		0	2	1	0	63.4086	0	1	3	0	1	1	10	0	2	0	3.2
1265	7.41667	0	1	20	4	2	1	0	78.6502		2	1	0	2	1	20	4	2	0	5.4
1266	5.5	0	1	15	0	3	1	0	71.4634		1	1	0	1	1	15	0	3	0	4.3
1267	6	0	1	28	2	1	0	0	70.9213	1	4	1	1	4	1	28	2	1	1	3.56
1268	2.66667	0	1	18	0	2	0	0	55.3484	0	2	3	1	2	1	18	0	2	0	3.36
1269	8.33333	0	1	12	0	3	0	0	43.6085		1	3	0	1	1	12	0	3	0	4.24
1270	5.16667	0	0	13	0	2	0	0	45.0486		1	1	0	1	0	13	0	2	1	3.26
1271	2.33333	1	1	70	4		0	0	65.8344	0	2	1	0	2	1	70	4	2	0	6.4
1272	1	1	1		2		0	0	56.8131	0	2	1	0	2	1	55	2	3	0	6.1
1273	3.41667	0	1	13	0	3	0	0	79.7153	0	1	1	0	1	1	13	0	3	0	4.26
1274	5.91667	0	0	35	0	2	0	0	48.219	1	1	1	0	1	0	35	0	2	1	3.7
1275	1.08333	0	1	33		2	0	0	69.4511	0	3	1	0	3	1	33	0	2	0	3.66
1276	4.08333	1	0	35	1	3	0	0	40.898	0	3	1	0	3	0	35	1	3	0	5.7
1277	10.75	0	0	15	0	3	0	0	49.6071		3	1	0	3	0	15	0	3	1	4.3
1278	5.58333	0	1	17	4	2	0	0	68.8487	1	4	1	1	4	1	17	4	2	1	5.34
1279	9.33333	0		17	0	1	0	0	49.8179	0	2	3	1	2	0	17	0	1	0	2.34
1280	3.08333	1	1	22	0	3	0	0	52.0465	1	1	3	0	1	1	22	0	3	1	4.44
1281	6.41667	0	1	22		1	0	0	70.7433		3	1	0	3	1	22	1	1	1	3.44
1282	10.9167	0	1	18	5	1	0	0	49.7823	1	3	1	0	3	1	18	5	1	1	4.36
1283	2.5	1	0	90	9	3	0	0	45.8535	1	2	1	0	2	0	90	9	3	1	7.8
1284	3	0	1	40	32	2	0	0	61.8371	1	4	1	0	4	1	40	32	2	1	5.8
1285	6.41667	0	0	28	1	2	1	0	48.8624	1	2	1	1	2	0	28	1	2	1	4.56
1286	7.66667	0	1	20	4	2	0	1	62.8966	1	4	1	0	4	1	20	4	2	1	5.4
1287	1.08333	1	1	16	0		0	0	79.8056		1	1	0	1	1	16	0	2	0	3.32
1288	8.5	0	1	18	1	3	1	0	57.9795		2	1	0	2	1	18	1	3	1	5.36
1289	5.16667	0	1	1	0	2	0	0	60.8898	0	1	1	0	1	1	1	0	2	0	3.02
1290	1.91667	0	0	23	2	3	0	0	48.282	0	3	1	0	3	0	23	2	3	0	5.46
1291	8	0	1	20	0	2	0	0	53.4757	1	2	1	1	2	1	20	0	2	1	3.4
1292	5.5	0	1	23	0	3	0	0	57.1362	1	1	1	0	1	1	23	0	3	1	4.46
1293	17.9167	0	0	10	0	1	0	0	38.8063		2	1	1	2	0	10	0	1	1	2.2
1294	5.58333	0	1	2	0	2	0	0	67.4086		2	1	0	2	1	2	0	2	1	3.04
1295	11.3333	0	1	14	0	1	0	0	64.1068	1	3	1	1	3	1	14	0	1	1	2.28
1296	5.58333	0	0		0		0	0	36.668		4	3	0	4	0	22	0	1	1	2.44
1297	4.25	0	1	9	0	2	0	0	66.7817	1	2	1	1	2	1	9	0	2	1	3.18
1298	5.16667	0	0	15	0	1	0	0	44.1725		2	1	1	2	0	15	0	1	0	2.3
1299	2.75	0	0	20	2	2	0	0	30.4066	1	4	1	1	4	0	20	2	2	1	4.4
1300	5.25	1	1	17	3	2	0	0	67.2389	1	4	1	1	4	1	17	3	2	1	4.34
1301	1.91667	0	1	25	15	2	0	0	63.165		3	1	0	3	1	25	15	2	1	5.5
1302	2	0	0	32	0	1	0	0	43.603	1	3	1	0	3	0	32	0	1	1	2.64
1303	7.75	0	1	22	0	1	1	0	64.8515		2	1	0	2	1	22	0	1	1	2.44
1304	7.08333	0	1	16	0	2	1	0	70.3819		1	1	0	1	1	16	0	2	1	3.32
1305	5.83333	0	1		2		0	0	47.9726		3	1	0	3	1	25	2	3	1	5.5
1306	1	0	0	18	0	3	0	0	40.512	0	2	3	1	2	0	18	0	3	0	4.36
1307	3.83333	0	1	21	0	2	0	0	57.2512		2	1	0	2	1	21	0	2	1	3.42
1308	1.41667	0	0		0		0	0	32.1342		1	1	0	1	0	30	0	3	1	4.6
1309	5.08333	0	1	22	0	2	0	0	52.8734	1	1	1	0	1	1	22	0	2	1	3.44
1310	7.16667	0	1	25	2	3	0	0	55.7317		2	1	0	2	1	25	2	3	1	5.5
1311	3.25	0	1	9		1	0	0	66.1602	1	3	1	1	3	1	9	10	1	1	4.18
1312	2.16667	0	0	24	0	3	1	0	54.7899	1	1	1	0	1	0	24	0	3	1	4.48
1313	9.41667	0	1	15	1	2	0	0	68.7337	1	3	1	0	3	1	15	1	2	1	4.3
1314	2.16667	0	1	22	0		0	0	77.796		1	2	0	1	1	22	0	2	1	3.44
1315	6.58333	0	1	12	0	2	0	0	61.6509	1	1	2	0	1	1	12	0	2	1	3.24
1316	6.91667	0	1	30	5	2	0	0	51.0965	1	3	1	0	3	1	30	5	2	1	5.6
1317	17	0		7	0	2	0	0	49.5168		2	1	1	2	0	7	0	2	0	3.14
1318	4.91667	0	1	65	1	3	1	1	75.091	1	3	1	0	3	1	65	1	3	1	6.3
1319	9	0	0	21	0	2	0	0	41.5606	1	3	2	0	3	0	21	0	2	1	3.42
1320	4.66667	0	1	13		3	0	0	62.6229		2	1	0	2	1	13	2	3	0	5.26
1321	1.08333	0	1	34	15	2	0	0	72.8323	1	1	1	0	1	1	34	15	2	1	5.68
1322	6.5	1	1	20	0	3	0	0	58.4641	1	3	2	0	3	1	20	0	3	1	4.4
1323	9	0	0	15	0	1	0	0	60.4271	1	1	1	1	1	0	15	0	1	1	2.3
1324	3	0	0	13	0	3	0	0	52.2656	0	4	1	1	4	0	13	0	3	0	4.26
1325	6.91667	0	0	25	1	2	0	0	42.256	0	2	1	0	2	0	25	1	2	0	4.5
1326	1.33333	1		12	7		0	0	50.3901		2	1	0	2	1	12	7	3	0	6.24
1327	2	1	0	10	5		1	0	50.1656	0	2	1	0	2	0	10	5	3	0	6.2
1328	0.416667	0	0	30	2	2	0	0	41.8891	1	4	1	1	4	0	30	2	2	1	4.6
1329	1.16667	0	0	44	1	2	0	0	52.2546	1	3	1	0	3	0	44	1	2	1	4.88
1330	5.5	0	1	17	1	2	0	0	66.2806	0	4	1	1	4	1	17	1	2	0	4.34
1331	7.75	0	0	18	0	2	0	0	46.1656	1	2	1	1	2	0	18	0	2	1	3.36
1332	0.25	1	1	30	0	2	0	0	61.8919	0	1	3	0	1	1	30	0	2	0	3.6
1333	1.91667	0		15	0	3	0	0	47.2964		1	1	0	1	0	15	0	3	0	4.3
1334	7.83333	0	1	26	2	2	0	0	70.0534	1	3	1	0	3	1	26	2	2	1	4.52
1335	13	0	0	25	5	3	0	0	46.1848	1	3	1	1	3	0	25	5	3	1	6.5
1336	4.58333	0	0	22	0	3	0	0	47.6359		2	1	0	2	0	22	0	3	1	4.44
1337	9.08333	0	1	50	1		0	0	56.8159		2	1	0	2	1	50	1	1	1	4
1338	4.66667	0	1	22	0	3	0	0	74.7105	1	1	1	0	1	1	22	0	3	1	4.44
1339	3.66667	0	0	21	2	3	0	0	48.627	0	3	1	0	3	0	21	2	3	0	5.42
1340	0.0833333	0	1	47	3	2	1	0	72.4682	1		1	0	1	1	47	3	2	1	4.94
1341	6.41667	0	1	35	0	3	0	0	59.5264		1	1	0	1	1	35	0	3	1	4.7
1342	5.08333	0	1	35	0	3	1	0	58.5927	1	1	1	0	1	1	35	0	3	1	4.7
1343	8.66667	0	1	10	0		0	0	77.6728		3	1	0	3	1	10	0	3	1	4.2
1344	8	0	0	30	0	3	0	0	25.2348	0	4	1	1	4	0	30	0	3	0	4.6
1345	10.0833	0	1	21	0	3	0	0	49.9192	1	4	1	1	4	1	21	0	3	1	4.42
1346	5.41667	0		2	0		0	0	54.5079		1	1	0	1	1	2	0	1	1	2.04
1347	7.83333	0	0		0	2	0	0	49.7495		2	1	0	2	0	15	0	2	1	3.3
1348	5.5	0	1	25	2	1	1	0	64.961	1	2	1	0	2	1	25	2	1	1	3.5
1349	13.9167	0	1	22	0	2	0	0	61.1499	1	4	1	1	4	1	22	0	2	1	3.44
1350	3.58333	0	0	25	1	3	0	0	53.5086	1	3	1	0	3	0	25	1	3	1	5.5
1351	11.6667	0	1	4	0	1	0	0	57.2539		1	3	0	1	1	4	0	1	0	2.08
1352	14.8333	0		5	0		0	0	51.5483		2	1	1	2	1	5	0	1	1	2.1
1353	9.41667	0	0	5	0		0	0	46.2149		2	1	0	2	0	5	0	3	0	4.1
1354	10.1667	0	1	6	0	1	0	0	58.3463	1	4	1	1	4	1	6	0	1	1	2.12
1355	16	0		21	1	3	0	0	55.0335		1	1	0	1	1	21	1	3	1	5.42
1356	2.83333	0	1	30	0	3	1	1	76.46	1	2	2	0	2	1	30	0	3	1	4.6
1357	7.25	0	1	25	1	2	1	0	57.1034	1	4	1	1	4	1	25	1	2	1	4.5
1358	12.4167	0	1	32	0		0	0	70.8693	1	1	3	0	1	1	32	0	1	1	2.64
1359	14.1667	0	0	25	0	3	1	0	38.256	0	2	1	0	2	0	25	0	3	0	4.5
1360	6.41667	0	1	50	0	3	0	0	69.6208	0	1	1	0	1	1	50	0	3	0	5
1361	11.0833	0	1	9	0	1	0	0	55.8932	1	3	1	1	3	1	9	0	1	1	2.18
1362	3.33333	1	0		0	2	0	0	41.9411		2	1	0	2	0	30	0	2	1	3.6
1363	2.33333	0	0	25	0	3	0	0	43.1978	0	2	1	1	2	0	25	0	3	0	4.5
1364	9	0	1	18	2	2	0	0	61.3799	1	3	1	0	3	1	18	2	2	1	4.36
1365	0.833333	0	1	13	7	1	0	0	71.4223	1	4	1	1	4	1	13	7	1	1	4.26
1366	1.58333	0	1	2	0	3	0	0	67.5072		1	1	0	1	1	2	0	3	1	4.04
1367	3.91667	0	1	20	0	2	0	0	55.7536	1	4	1	1	4	1	20	0	2	1	3.4
1368	12.25	0	1	15	0	2	0	0	57.8125	1	4	1	1	4	1	15	0	2	1	3.3
1369	15	0	1	15	0	1	0	0	50.2642	1	1	1	1	1	1	15	0	1	1	2.3
1370	11	0	1	18	0	1	0	0	67.6934	1	3	2	1	3	1	18	0	1	1	2.36
1371	0.916667	1	1	14	0	3	0	0	73.5633	1	1	1	0	1	1	14	0	3	1	4.28
1372	12.3333	0	0	44	7	2	1	0	43.0171	1	3	1	0	3	0	44	7	2	1	5.88
1373	11.25	0	1	15	3	3	0	0	60.7775		3	1	0	3	1	15	3	3	1	5.3
1374	5	0	1	10	0	1	0	0	70.5791	1	4	2	0	4	1	10	0	1	1	2.2
1375	2.91667	0	0	35	23	2	1	0	52.0739		2	1	0	2	0	35	23	2	1	5.7
1376	10	0	0	15	0	2	1	0	44.0794	1	1	1	0	1	0	15	0	2	1	3.3
1377	1	0	0	40	12	2	0	0	53.1636	1	3	2	0	3	0	40	12	2	1	5.8
1378	1.75	0	1	15	0	2	0	0	60.0411	1	1	1	0	1	1	15	0	2	1	3.3
1379	3.25	0	1	19	0	2	0	0	74.9213	1	1	1	0	1	1	19	0	2	1	3.38
1380	1.66667	0	1	16	2	2	1	0	72.5996	1	4	1	0	4	1	16	2	2	1	4.32
1381	6.83333	0	1	15	0	3	1	0	67.8138		1	1	0	1	1	15	0	3	1	4.3
1382	4	1	1	13	2	3	0	0	55.5318		4	1	1	4	1	13	2	3	0	5.26
1383	3	0	0	35	26	2	1	1	49.7687	1	3	1	0	3	0	35	26	2	1	5.7
1384	9.58333	0	1	13	0	2	0	0	59.3593	1	3	1	1	3	1	13	0	2	1	3.26
1385	5.33333	0	1	14	0	2	0	0	56.6927	1	2	2	1	2	1	14	0	2	1	3.28
1386	3.91667	0	1	15	0	2	0	0	53.7714		1	1	0	1	1	15	0	2	0	3.3
1387	12.25	0		20	0	1	0	0	46.1848		2	1	1	2	0	20	0	1	1	2.4
1388	3.25	0	1	45		3	1	0	72.909		3	1	0	3	1	45	0	3	1	4.9
1389	2.91667	0	1	14	11	2	0	0	75.9069	1	4	1	1	4	1	14	11	2	1	5.28
1390	6.83333	0	1	20	0	2	0	0	72.4463		1	1	0	1	1	20	0	2	1	3.4
1391	2.16667	1	1	30	9	2	0	0	55.0198	0		1	0	3	1	30	9	2	0	5.6
1392	1	0	1	20		1	0	0	77.0431	1	1	1	0	1	1	20	3	1	1	3.4
1393	11.25	0	1	25	1	1	0	0	56.4819	1	3	1	0	3	1	25	1	1	1	3.5
1394	1.25	1	0	4	12	2	1	1	30.2505	1		1	0	1	0	4	12	2	1	5.08
1395	6.25	0	1	23	0	2	0	0	67.8604	1	2	1	1	2	1	23	0	2	1	3.46
1396	0.666667	1	1	55	1	3	0	0	68.4956	0	1	1	0	1	1	55	1	3	0	6.1
1397	0.0833333	0	1	18	6	2	0	0	69.5852	0	1	1	0	1	1	18	6	2	0	5.36
1398	7	0	1	19	0	2	0	0	73.0541	1	2	1	1	2	1	19	0	2	1	3.38
1399	5.5	0	1	13	1		0	0	45.5058		2	1	0	2	1	13	1	1	1	3.26
1400	5.66667	1	0	28	7	2	1	1	43.2197		2	1	0	2	0	28	7	2	1	5.56
1401	8.08333	0	1	7	0		1	0	67.217		2	1	0	2	1	7	0	1	1	2.14
1402	1.91667	0	1	22	0		0	0	74.716	1	1	1	0	1	1	22	0	3	1	4.44
1403	3.66667	1	0		0		0	0	41.4538		1	1	0	1	0	12	0	2	0	3.24
1404	6.16667	0	1	30	0	3	1	0	65.013		1	2	0	1	1	30	0	3	0	4.6
1405	14.1667	0	1	11	0	1	0	0	66.0862	1	4	1	1	4	1	11	0	1	1	2.22
1406	7.66667	0	1	20	0	3	0	0	65.5113	1	2	1	0	2	1	20	0	3	1	4.4
1407	2.5	0	0	14	0	1	0	0	44.3203	1	2	1	1	2	0	14	0	1	1	2.28
1408	4.91667	0	1	10	0	1	0	0	52.23	0	2	1	1	2	1	10	0	1	0	2.2
1409	4	0	0	18	2	2	1	1	47.6359		3	1	1	3	0	18	2	2	0	4.36
1410	10	0	0	7	1	1	1	0	48.1697	1	4	1	1	4	0	7	1	1	1	3.14
1411	8.58333	0	0	3	0		0	0	33.9411		2	1	1	2	0	3	0	3	1	4.06
1412	3.08333	0	1	8	0	3	0	0	56.6133	0	4	2	1	4	1	8	0	3	0	4.16
1413	1.33333	0	1	34	14	3	1	0	54.6174	0	3	1	0	3	1	34	14	3	0	6.68
1414	3.16667	0	1	32	18	2	1	0	67.1376	1	4	1	0	4	1	32	18	2	1	5.64
1415	2.83333	0	0	27	0	3	0	0	45.4702	0	1	1	0	1	0	27	0	3	0	4.54
1416	2.25	1	1	13	0	2	1	0	79.7125		1	1	0	1	1	13	0	2	0	3.26
1417	1.25	1	1		0	3	0	0	43.614	0	2	1	0	2	1	60	0	3	0	5.2
1418	9.33333	0	1	22	0	3	0	1	48.2656	0	1	1	0	1	1	22	0	3	0	4.44
1419	1.16667	0	1	1	0	1	0	0	72.8624	0	4	3	1	4	1	1	0	1	0	2.02
1420	11.0833	0	1	18	0	1	0	0	55.9179	1	2	1	1	2	1	18	0	1	1	2.36
1421	10	0	0	15	0	2	0	0	43.1759	1	4	1	1	4	0	15	0	2	1	3.3
1422	3.16667	0	1	22	0	3	0	0	62.9897	0	2	1	1	2	1	22	0	3	0	4.44
1423	1.33333	0	1	30	1	3	0	0	62.1739	0	3	1	0	3	1	30	1	3	0	5.6
1424	2.33333	0	1	1	0		0	0	78.6502		1	1	0	1	1	1	0	2	1	3.02
1425	6.75	0	1	35	2	2	0	0	56.7337	1	3	1	0	3	1	35	2	2	1	4.7
1426	4.58333	0	1	25	0	2	1	0	67.8932	1	3	1	0	3	1	25	0	2	1	3.5
1427	1.41667	0	0	22	6	2	0	0	49.0924		3	1	0	3	0	22	6	2	1	5.44
1428	6	0	1	14	0	2	0	0	60.5996	1	4	1	1	4	1	14	0	2	1	3.28
1429	0.0833333	0	1	23		1	0	0	52.7912	1	1	2	1	1	1	23	0	1	1	2.46
1430	12	0	1	12	0	2	0	0	53.9439	0	2	1	1	2	1	12	0	2	0	3.24
1431	5	0	1	15	0	2	1	0	56.4901		1	1	0	1	1	15	0	2	1	3.3
1432	5.41667	0	0	26	5	2	1	0	37.87	0	3	1	1	3	0	26	5	2	0	5.52
1433	0.0833333	0	1	15	8	3	1	0	75.2033		2	2	0	2	1	15	8	3	1	6.3
1434	1.41667	0	1	10	0	3	0	0	56.9281	1	2	3	1	2	1	10	0	3	1	4.2
1435	2.16667	0	1	8	0	1	0	0	55.5044	0	2	1	1	2	1	8	0	1	0	2.16
1436	0.0833333	0	1	20	1	2	0	0	52.1123	1	3	1	1	3	1	20	1	2	1	4.4
1437	8.5	0	0			1	0	0	30.7077		2	1	0	2	0	20	3	1	1	3.4
1438	4.5	0	0	35	1		1	0	44.1342		2	1	0	2	0	35	1	2	0	4.7
1439	0.75	1	1	12	2	3	0	0	67.4168	1	4	1	1	4	1	12	2	3	1	5.24
1440	9	0	1	12	3	2	0	0	66.7433	1	3	1	0	3	1	12	3	2	1	4.24
1441	5.25	1	1	15	2		0	0	62.6092		2	1	0	2	1	15	2	2	1	4.3
1442	5.91667	0	0	22	12	1	0	0	45.922	1	4	1	1	4	0	22	12	1	1	4.44
1443	1.33333	0	0	22	0	3	1	0	43.2005	0	1	1	0	1	0	22	0	3	0	4.44
1444	3.66667	1	0	3	5	1	0	0	28.8487	1	3	1	0	3	0	3	5	1	1	4.06
1445	3	1	0	45	17	3	1	1	37.8836	0	3	1	0	3	0	45	17	3	0	6.9
1446	8.75	0	1	17	0	2	0	0	63.8083		1	1	0	1	1	17	0	2	1	3.34
1447	5	0	1	15	11		0	0	60.8323	1	2	3	1	2	1	15	11	2	1	5.3
1448	3	0	0	20	10	3	0	0	40.9802	0	3	3	1	3	0	20	10	3	0	6.4
1449	2	0	1	43	3	3	0	0	55.8467	0	1	1	0	1	1	43	3	3	0	5.86
1450	3.58333	0	1	10	2		0	0	69.1554	1	2	1	0	2	1	10	2	1	1	3.2
1451	10	0	1	10	0	1	0	0	68.2793	1	1	1	1	1	1	10	0	1	1	2.2
1452	8.41667	0	1	15	0	2	0	0	71.9452	1	4	1	1	4	1	15	0	2	1	3.3
1453	5.08333	0	0	7	0	2	0	0	48.5613	0	2	1	1	2	0	7	0	2	0	3.14
1454	5	0	0	17	0	3	1	0	52.9938		2	1	1	2	0	17	0	3	0	4.34
1455	11	0	0	175	0	2	0	0	52.1917	1	4	1	0	4	0	175	0	2	1	6.5
1456	5.33333	0	1		14	2	1	1	50.2259	0	3	1	0	3	1	110	14	2	0	7.2
1457	3.16667	0	1	41	8	2	0	0	70.6858	1	3	1	0	3	1	41	8	2	1	5.82
1458	5	0	0	14	0	3	1	0	28.6434	0	2	1	1	2	0	14	0	3	0	4.28
1459	15.0833	0	1	22	0	1	1	0	52.7639		2	1	0	2	1	22	0	1	0	2.44
1460	0.666667	1	1	30	0		0	0	78.1328		1	1	0	1	1	30	0	2	1	3.6
1461	2.16667	1	1	22	1	3	0	0	59.436	1	3	1	0	3	1	22	1	3	1	5.44
1462	13.3333	0	1	10	0	2	0	0	62.976	1	1	1	1	1	1	10	0	2	1	3.2
1463	6.91667	0		40	0		0	0	52.2628	0	1	1	0	1	1	40	0	2	0	3.8
1464	2	0	1	18	1	2	0	0	52.5202	1	4	1	1	4	1	18	1	2	1	4.36
1465	14	0	0	11	0	1	0	0	44.2272	0	1	3	0	1	0	11	0	1	0	2.22
1466	1.16667	0	1	15	0	2	0	0	68.2902		1	1	0	1	1	15	0	2	1	3.3
1467	5.16667	0	1	23	0	1	0	0	64.1314	0	3	1	0	3	1	23	0	1	0	2.46
1468	8.16667	0	1	25	0	2	0	0	51.8138	1	1	1	0	1	1	25	0	2	1	3.5
1469	3.5	1	0	23	2	2	1	0	48.9829		2	1	0	2	0	23	2	2	1	4.46
1470	1.58333	0	1	25	0	3	0	0	49.9548	1	1	1	0	1	1	25	0	3	1	4.5
1471	14	0	1	7	0	2	0	0	59.3703	0	1	1	0	1	1	7	0	2	0	3.14
1472	1.83333	0	1	22	1	1	0	0	70.0561	1	3	1	0	3	1	22	1	1	1	3.44
1473	8.5	0	1	45	7		0	0	79.373	0	2	3	0	2	1	45	7	3	0	6.9
1474	4.16667	0	1	45	0	2	0	0	75.7864		1	1	0	1	1	45	0	2	0	3.9
1475	15	0	0	50	0	1	0	0	37.6674	1	2	3	0	2	0	50	0	1	1	3
1476	7.58333	0	1		0	2	1	0	72.7146		1	1	0	1	1	15	0	2	1	3.3
1477	7.58333	1	0	45	0	3	1	1	39.7563		2	1	0	2	0	45	0	3	0	4.9
1478	7.25	0		15	0	1	0	0	53.1225		2	1	1	2	1	15	0	1	1	2.3
1479	2.08333	0	1	18	3	1	0	0	77.6372	1	3	1	0	3	1	18	3	1	1	3.36
1480	1.91667	1		22	50	2	1	0	50.8884	0		1	0	2	1	22	50	2	0	5.44
1481	13	0	0	7	0	1	0	0	51.4743	0	1	1	1	1	0	7	0	1	0	2.14
1482	8.08333	0	1	23	5	2	1	0	59.2088		3	1	0	3	1	23	5	2	1	5.46
1483	10.5	0	0	30	0	3	0	0	36.8542		1	3	0	1	0	30	0	3	1	4.6
1484	5.25	0	0	22	0	2	0	0	52.2793	1	1	1	0	1	0	22	0	2	1	3.44
1485	7.5	0	1	19	1	1	0	0	79.3895	1	3	2	1	3	1	19	1	1	1	3.38
1486	12.3333	0	1	30	0		0	0	54.5407	1	2	1	0	2	1	30	0	2	1	3.6
1487	4.25	0	0	27	0	2	0	0	43.7071	1	4	1	1	4	0	27	0	2	1	3.54
1488	3.41667	0	1	25	0	3	0	0	50.2396	0	1	1	0	1	1	25	0	3	0	4.5
1489	1.5	0	1	12	0	2	0	0	58.8036	1	4	1	1	4	1	12	0	2	1	3.24
1490	6	0	1	12	0	3	0	0	57.9713	0	2	1	0	2	1	12	0	3	0	4.24
1491	3.5	0	1	12	0	2	0	0	75.0554	1	1	1	0	1	1	12	0	2	1	3.24
1492	11.0833	0	1	8	0	1	0	0	60.5038	1	1	1	0	1	1	8	0	1	1	2.16
1493	9.5	0	0	21	0	1	0	0	46.1656	1	3	1	0	3	0	21	0	1	1	2.42
1494	3.41667	1	1	30		3	1	1	57.9302		2	1	0	2	1	30	18	3	0	6.6
1495	7.75	0	0	27	0	1	0	0	51.2882	1	2	2	0	2	0	27	0	1	1	2.54
1496	5.83333	1	1	30	0	1	0	0	67.0062		3	1	0	3	1	30	0	1	1	2.6
1497	9.91667	0	0	40	0	2	0	0	42.7762	1	1	1	0	1	0	40	0	2	1	3.8
1498	3.66667	1	1	12	2	3	1	0	52.1342		2	1	0	2	1	12	2	3	1	5.24
1499	5.08333	0	0	7	0	3	0	0	42.1246	1	2	1	1	2	0	7	0	3	1	4.14
1500	3.83333	0	1	9		2	1	0	79.3238	1	1	1	0	1	1	9	0	2	1	3.18
1501	9.5	0	1	8	0	1	0	0	59.0034	0	4	1	1	4	1	8	0	1	0	2.16
1502	1.33333	0	0	5	0		0	0	46.6721		2	1	1	2	0	5	0	3	0	4.1
1503	2.33333	1		32	0	2	0	0	50.3765	0	4	1	0	4	1	32	0	2	0	3.64
1504	9.16667	0	0	12	0	3	0	0	48.2245	0	4	1	1	4	0	12	0	3	0	4.24
1505	8.91667	1	1	10	0	1	0	0	70.5791	1	2	1	1	2	1	10	0	1	1	2.2
1506	17.1667	0	1	50	0	3	0	0	60.1342		2	1	0	2	1	50	0	3	1	5
1507	7.41667	0	1	10	0		0	0	73.7577		2	1	0	2	1	10	0	1	0	2.2
1508	10.5	0	1	11	0	2	0	0	61.6838	1	1	1	1	1	1	11	0	2	1	3.22
1509	11	0	0	14	0	1	0	0	45.5688	1	1	1	1	1	0	14	0	1	1	2.28
1510	0.166667	0	0	23	0	2	1	0	34.0452		1	1	0	1	0	23	0	2	1	3.46
1511	10.25	0	1	32	0	3	0	1	73.8042		2	1	0	2	1	32	0	3	1	4.64
1512	2.5	0	1	30	0	1	0	0	65.6865	1	3	2	0	3	1	30	0	1	1	2.6
1513	0.666667	0	1	10		3	1	0	36.1232		2	1	0	2	1	10	3	3	0	5.2
1514	7	0		12	0		0	0	44.2875		2	3	1	2	0	12	0	2	1	3.24
1515	7	0	1	12	0	1	0	0	57.3936	1	4	1	1	4	1	12	0	1	1	2.24
1516	8	0	1	18	2	2	0	0	58.308	0	4	1	1	4	1	18	2	2	0	4.36
1517	2.5	1	1	18	0		0	0	61.8864	1	1	1	0	1	1	18	0	3	1	4.36
1518	9.16667	0	1	20	0	1	0	0	56.282	0	4	1	1	4	1	20	0	1	0	2.4
1519	4.91667	0	1	8	1	2	0	0	60.7255	1	2	1	1	2	1	8	1	2	1	4.16
1520	3.25	0	1	12	0	1	0	0	75.9726	1	4	1	1	4	1	12	0	1	1	2.24
1521	17.0833	0	1	12	0	2	0	0	50.8227	0	2	1	1	2	1	12	0	2	0	3.24
1522	14.75	0	1	18	0	2	1	0	55.1841		2	1	1	2	1	18	0	2	0	3.36
1523	2.16667	0	1	8	0	3	0	0	77.2895		1	1	0	1	1	8	0	3	0	4.16
1524	9.91667	0	1	20	0	1	0	0	75.6496	1	2	1	1	2	1	20	0	1	1	2.4
1525	3.25	1	1	15	0	3	0	0	51.4798		2	1	0	2	1	15	0	3	1	4.3
1526	14.0833	0	1	20	11	3	1	0	55.2608	1	3	1	0	3	1	20	11	3	1	6.4
1527	0.166667	0	1	13	1	2	0	0	58.6831	1	3	1	0	3	1	13	1	2	1	4.26
1528	5.58333	0	1	17	0	3	0	0	73.4702	1	2	1	1	2	1	17	0	3	1	4.34
1529	13.5	0		15	0	1	0	0	56.3806	1	4	1	1	4	1	15	0	1	1	2.3
1530	4.5	0	1	25	2	2	0	0	57.9603	0	2	1	0	2	1	25	2	2	0	4.5
1531	3	0	1	15	4	2	0	0	72.5914	1	3	1	0	3	1	15	4	2	1	5.3
1532	1.25	0	1	21	0	2	0	0	56.6735	1	2	1	1	2	1	21	0	2	1	3.42
1533	10.8333	0	0	15	0		0	0	41.6893		2	1	0	2	0	15	0	2	1	3.3
1534	15.6667	0	1	18	0	2	0	0	48.1478	1	2	1	1	2	1	18	0	2	1	3.36
1535	1.08333	0	1	23	13	3	0	1	59.3484	0	3	1	0	3	1	23	13	3	0	6.46
1536	6.58333	0	0	11	0	3	0	0	48.5859		2	1	1	2	0	11	0	3	0	4.22
1537	6.66667	0	1	13	0	2	1	0	76.2108		1	1	1	1	1	13	0	2	0	3.26
1538	0.333333	0	1	50	1	2	1	1	79.3238	1	3	1	0	3	1	50	1	2	1	5
1539	2	0	1	22	0		0	0	76.0849		1	1	0	1	1	22	0	2	0	3.44
1540	4	0	1	23	0	3	0	0	58.9651	0	4	1	1	4	1	23	0	3	0	4.46
1541	7.33333	1	1	20	0	2	0	0	66.0753	1	2	1	1	2	1	20	0	2	1	3.4
1542	0.333333	1	1	25	1	2	1	0	49.2019	0	3	1	0	3	1	25	1	2	0	4.5
1543	13.1667	0	1	14	0		0	0	62.2149	1	1	2	0	1	1	14	0	2	1	3.28
1544	12.3333	0	1	2	0	3	0	0	55.1978		2	1	1	2	1	2	0	3	1	4.04
1545	5.75	0	1	37	0	3	0	0	65.9959	0	3	1	0	3	1	37	0	3	0	4.74
1546	6.33333	0	1	21	1	2	0	0	64.7502	1	4	1	0	4	1	21	1	2	1	4.42
1547	6.58333	0	0	18	0	1	0	0	46.2396	1	2	2	1	2	0	18	0	1	1	2.36
1548	8.33333	0	1	18	0	1	0	0	51.4168	1	4	1	1	4	1	18	0	1	1	2.36
1549	6.25	1	1		2	1	0	0	66.7105		2	1	0	2	1	18	2	1	1	3.36
1550	0.916667	1	0	55	7	3	0	0	43.332	0	4	1	0	4	0	55	7	3	0	7.1
1551	10.3333	0			1	2	0	0	49.2293		3	1	0	3	0	25	1	2	1	4.5
1552	4.33333	0	1	13	0	1	0	0	60.9555	0	4	1	1	4	1	13	0	1	0	2.26
1553	6.66667	1	1	18	0	1	0	0	61.2649	1	3	1	1	3	1	18	0	1	1	2.36
1554	10.1667	0	1	18	0	3	0	0	54.5927	0	4	1	1	4	1	18	0	3	0	4.36
1555	4.75	0	1	55	13		0	0	66.3655	1	3	1	0	3	1	55	13	2	1	6.1
1556	0.333333	0	1	30		2	1	0	70.7379	1	1	1	0	1	1	30	1	2	1	4.6
1557	12.9167	0	1	15	1	3	1	1	58.1109	1	2	1	0	2	1	15	1	3	1	5.3
1558	5	0	1	55	1	3	1	0	78.2916		1	1	0	1	1	55	1	3	1	6.1
1559	0.416667	0	1	30	0	2	0	0	57.1061	1	1	1	0	1	1	30	0	2	1	3.6
1560	9	0	1	24	19	2	0	0	65.0869	1	4	1	1	4	1	24	19	2	1	5.48

## Sheet: Description
Variable	Short description	Coding
adjuvant_orig	Adjuvant therapy (original, with missing values)	1="no therapy", 2="radiotherapy", 3="systemic therapy", 4="systemic therapy and radiotherapy"
adjuvant_imp	Adjuvant therapy (imputed)	1="no therapy", 2="radiotherapy", 3="systemic therapy", 4="systemic therapy and radiotherapy"
age	Age (years)	-
nodes_orig	Number of positive lymph nodes (original, with missing values)	-
nodes_imp	Number of positive lymph nodes (imputed)	-
grade_orig	Tumor grade (original, with missing values)	1="G1", 2="G2", 3="G3"
grade_imp	Tumor grade (imputed)	1="G1", 2="G2", 3="G3"
hist	Histology	1="invasive ductal", 2="invasive lobular", 3="other"
lvi	Lymphatic vessel invasion	0="L0", 1="L1"
meno_orig	Menopausal status (original, with missing values)	0="pre-menopausal", 1="post-menopausal"
meno_imp	Menopausal status (imputed)	0="pre-menopausal", 1="post-menopausal"
NPI	Nottingham prognostic index	-
op	Surgical method	0="mastectomy", 1="BET"
patid	Patient identifier	-
receptor_orig	Hormone receptor status (original, with missing values)	0="negative", 1="positive"
receptor_imp	Hormone receptor status (imputed)	0="negative", 1="positive"
status	Survival status	0="censored", 1="event"
survtime	Time to death from any cause (in years)	-
size_orig	Tumor size in mm (original, with missing values)	-
size_imp	Tumor size in mm (imputed)	-
vi	Vessel invasion	0="V0", 1="V1"
